# Supplementary material for: Population Genomics of emm4 Group A Streptococcus Reveals Progressive Replacement with a Hypervirulent Clone in North America
Source: mSystems. 2021 Aug 10;6(4):e00495-21. doi: 10.1128/mSystems.00495-21 (PMC8409732; doi:10.1128/mSystems.00495-21)
Supplement: TABLE S1 [file msystems.00495-21-st001.xlsx]

## Sheet: Table S1
Strain ID	Biosample	Run Accession	Year	State	Country	Clade ID	Status	Chimera	ropB	silA	ralp3	mga	DNAse	Exo
ON-2	SAMN14235094	SRR12857709	1992	CA-ON	CA	SC1	H	10750				A27V	spd1,spd3	Z8,C2,ssa3
ON-1	SAMN14235093	SRR12857710	1992	CA-ON	CA	SC1	H	10750					spd1,spd3	Z8,C2,ssa3
ON-3	SAMN14235095	SRR12857708	1993	CA-ON	CA	SC1	H	10750			FS/Stop	A27V	spd1,spd3	Z8,C2,ssa3
M93SR001117	SAMN14235051	SRR12857518	1993	CA-QC	CA	SC1	H	10750	Other			A27V	spd3	Z8,C2,ssa3
ON-4	SAMN14235096	SRR12857707	1993	CA-ON	CA	SC1	H	10750				A27V	spd1,spd3	Z8,C2,ssa3
ON-5	SAMN14235097	SRR12857706	1993	CA-ON	CA	SC1	H	10750				A27V	spd1,spd3	Z8,C2,ssa3
M93SR001085	SAMN14235050	SRR12857519	1993	CA-AB	CA	SC1	H	10750	Other				spd1,spd3	Z8,C2,ssa3
M94SR002073	SAMN14235053	SRR12857516	1994	CA-QC	CA	SC1	H	10750				A27V	spd1,spd3	Z8,C2,ssa3
M94SR002432	SAMN14235054	SRR12857515	1994	CA-AB	CA	SC1	H	10750				A27V	spd1,spd3	Z8,C2,ssa3
M94SR002601	SAMN14235055	SRR12857514	1994	CA-QC	CA	SC1	H	10750				A27V	spd1,spd3	Z8,C2,ssa3
ON-7	SAMN14235099	SRR12857156	1994	CA-ON	CA	SC1	H	10750				A27V	spd1,spd3	Z8,C2,ssa3
ON-6	SAMN14235098	SRR12857157	1994	CA-ON	CA	SC2		M4C-392	T104I	L55fs			spd1,spd3	Z8,C2,ssa3
M95SR000167	SAMN14235056	SRR12857513	1995	CA-PE	CA	SC1	H	10750				A27V	spd1,spd3	Z8,C2,ssa3
M95SR000401	SAMN14235057	SRR12857512	1995	CA-QC	CA	SC1	H	10750				A27V	spd1,spd3	Z8,C2,ssa3
M95SR000980	SAMN14235059	SRR12857510	1995	CA-QC	CA	SC1	H	10750				A27V
M95SR001165	SAMN14235060	SRR12857509	1995	CA-AB	CA	SC1	H	10750				A27V	spd3	Other
M95SR001255	SAMN14235061	SRR12857508	1995	CA-QC	CA	SC1	H	10750				A27V	spd1,spd3	Z8,C2,ssa3
M95SR001804	SAMN14235062	SRR12857507	1995	CA-QC	CA	SC1	H	10750				A27V	spd1,spd3	Z8,C2,ssa3
M95SR001933	SAMN14235063	SRR12857505	1995	CA-BC	CA	SC1	H	10750				A27V	spd1,spd3	Z8,C2,ssa3
M95SR002864	SAMN14235066	SRR12857502	1995	CA-QC	CA	SC1	H	10750				A27V	spd1,spd3	Z8,C2,ssa3
M95SR002985	SAMN14235067	SRR12857501	1995	CA-AB	CA	SC1	H	10750				A27V	spd1,spd3	Z8,C2,ssa3
ON-9	SAMN14235101	SRR12857154	1995	CA-ON	CA	SC1	H	10750				A27V	spd1,spd3	Z8,C2,ssa3
M95SR001943	SAMN14235064	SRR12857504	1995	CA-QC	CA	SC1	H	10750				A27V	spd1,spd3	Z8,C2,ssa3
M95SR002390	SAMN14235065	SRR12857503	1995	CA-AB	CA	SC1	H	10750					spd1,spd3	Z8,C2,ssa3
ON-8	SAMN14235100	SRR12857155	1995	CA-ON	CA	SC1	H	10750					spd1,spd3	Z8,C2,ssa3
ON-11	SAMN14235103	SRR12857151	1995	CA-ON	CA	SC1	H	10750					spd1,spd3	Z8,C2,ssa3
ON-10	SAMN14235102	SRR12857153	1995	CA-ON	CA	SC1	H	10750					sdn,spd3	Other
M95SR000416	SAMN14235058	SRR12857511	1995	CA-SK	CA	SC2		M4C-392	T104I	L55fs			spd3	Other
ON-13	SAMN14235105	SRR12857149	1996	CA-ON	CA	SC1	H	10750-unk	Other			A27V	spd1,spd3	Z8,C2,ssa3
M96SR000051	SAMN14235068	SRR12857499	1996	CA-QC	CA	SC1	H	10750				A27V	spd1,spd3	Z8,C2,ssa3
M96SR000425	SAMN14235072	SRR12857735	1996	CA-QC	CA	SC1	H	10750				A27V	spd1,spd3	Z8,C2,ssa3
M96SR000833	SAMN14235075	SRR12857731	1996	CA-QC	CA	SC1	H	10750				A27V	spd1,spd3	Z8,C2,ssa3
M96SR000920	SAMN14235076	SRR12857730	1996	CA-QC	CA	SC1	H	10750				A27V	spd1,spd3	Z8,C2,ssa3
M96SR001034	SAMN14235078	SRR12857728	1996	CA-NB	CA	SC1	H	10750				A27V	spd1,spd3	Z8,C2,ssa3
ON-12	SAMN14235104	SRR12857150	1996	CA-ON	CA	SC1	H	10750				A27V	spd1,spd3	Z8,C2,ssa3
M96SR000479	SAMN14235073	SRR12857733	1996	CA-AB	CA	SC1	H	10750-unk				A27V	spd3	Z8,C2,ssa3
M96SR000146	SAMN14235069	SRR12857738	1996	CA-SK	CA	SC2		M4C-392	Other	L55fs	E196Stop		spd1,spd3	Z8,C2,ssa3
M96SR000194	SAMN14235070	SRR12857737	1996	CA-MB	CA	SC2		M4C-392	T104I	L55fs	E196Stop		spd1,spd3	Z8,C2,ssa3
M96SR000212	SAMN14235071	SRR12857736	1996	CA-MB	CA	SC2		M4C-392	T104I	L55fs	E196Stop		spd1,spd3	Z8,C2,ssa3
M96SR000539	SAMN14235074	SRR12857732	1996	CA-MB	CA	SC2		M4C-392	T104I	L55fs	E196Stop		spd1,spd3	Z8,C2,ssa3
M96SR000936	SAMN14235077	SRR12857729	1996	CA-SK	CA	SC2		M4C-392	T104I	L55fs	E196Stop		spd1,spd3	Z8,C2,ssa3
ABC14	SAMN14234414	SRR12857893	1997	MN	US	SC1	H	10750	FS/STOP			A27V	spd1,spd3	Z8,C2,ssa3
M97SR000542	SAMN14235084	SRR12857721	1997	CA-QC	CA	SC1	H	10750	FS/STOP			A27V	spd3	Z8,C2,ssa3
ABC1	SAMN14234402	SRR12857365	1997	CT	US	SC1	H	10750				A27V	spd1,spd3	Other
ABC2	SAMN14234403	SRR12857364	1997	CT	US	SC1	H	10750				A27V	spd1,spd3	Z8,C2,ssa3
ABC3	SAMN14234404	SRR12857361	1997	CT	US	SC1	H	10750				A27V	spd1,spd3	Z8,C2,ssa3
ABC4	SAMN14234405	SRR12857493	1997	CT	US	SC1	H	10750				A27V	spd1,spd3	Z8,C2,ssa3
ABC5	SAMN14234406	SRR12857316	1997	CT	US	SC1	H	10750				A27V	spd1,spd3	Z8,C2,ssa3
ABC6	SAMN14234407	SRR12857945	1997	CT	US	SC1	H	10750				A27V	spd3	Z8,C2,ssa3
ABC7	SAMN14234408	SRR12857712	1997	CT	US	SC1	H	10750				A27V	spd1,spd3	Z8,C2,ssa3
ABC8	SAMN14234409	SRR12857673	1997	CT	US	SC1	H	10750				A27V	spd1,spd3	Z8,C2,ssa3
ABC9	SAMN14234410	SRR12857240	1997	MD	US	SC1	H	10750				A27V	spd1,spd3	Z8,C2,ssa3
ABC11	SAMN14234411	SRR12857363	1997	OR	US	SC1	H	10750				A27V	spd1,spd3	Z8,C2,ssa3
ABC12	SAMN14234412	SRR12857915	1997	OR	US	SC1	H	10750				A27V	spd1,spd3	Z8,C2,ssa3
ABC13	SAMN14234413	SRR12857904	1997	MD	US	SC1	H	10750				A27V	spd3	Other
ABC15	SAMN14234415	SRR12857467	1997	MD	US	SC1	H	10750				A27V	spd1,spd3	Z8,C2,ssa3
ABC17	SAMN14234417	SRR12857445	1997	NY	US	SC1	H	10750				A27V	spd1,spd3	Z8,C2,ssa3
ABC19	SAMN14234419	SRR12857796	1997	NY	US	SC1	H	10750				A27V	spd1,spd3	Z8,C2,ssa3
ABC20	SAMN14234420	SRR12857785	1997	MN	US	SC1	H	10750				A27V	spd1,spd3	Z8,C2,ssa3
ABC21	SAMN14234421	SRR12857360	1997	MN	US	SC1	H	10750				A27V	spd1,spd3	Z8,C2,ssa3
ON-17	SAMN14235109	SRR12857145	1997	CA-ON	CA	SC1	H	10750				A27V	spd3	Z8,C2,ssa3
ABC18	SAMN14234418	SRR12857807	1997	NY	US	SC1	H	10750	Other				spd1,spd3	Other
ABC16	SAMN14234416	SRR12857456	1997	NY	US	SC1	H	10750					spd1,spd3	Other
M97SR001091	SAMN14235085	SRR12857720	1997	CA-AB	CA	SC1	H	10750					spd1,spd3	Z8,C2,ssa3
ON-15	SAMN14235107	SRR12857147	1997	CA-ON	CA	SC1	H	10750					spd1,spd3	Z8,C2,ssa3
M97SR000093	SAMN14235080	SRR12857726	1997	CA-QC	CA	SC1	H	10750					spd1,spd3	Z8,C2,ssa3
M97SR000074	SAMN14235079	SRR12857727	1997	CA-PE	CA	SC2		M4C-392	Other	L55fs	E196Stop	Other	spd1,spd3	Z8,C2,ssa3
ON-16	SAMN14235108	SRR12857146	1997	CA-ON	CA	SC2		M4C-392	Other	L55fs	E196Stop		spd1,spd3	Z8,C2,ssa3
M97SR000240	SAMN14235082	SRR12857724	1997	CA-AB	CA	SC2		M4C-392	T104I	L55fs	E196Stop		spd1,spd3	Z8,C2,ssa3
M97SR000400	SAMN14235083	SRR12857722	1997	CA-AB	CA	SC2		M4C-392	T104I	L55fs	E196Stop		spd1,spd3	Z8,C2,ssa3
ON-14	SAMN14235106	SRR12857148	1997	CA-ON	CA	SC2		M4C-392	Other	L55fs			spd1,spd3	Z8,C2,ssa3
M97SR000140	SAMN14235081	SRR12857725	1997	CA-SK	CA	SC2		M4C-392	T104I	L55fs			spd1,spd3	Z8,C2,ssa3
ABC30	SAMN14234430	SRR12857770	1998	CA	US	SC1	H	10750			FS/Stop	A27V	sdn,spd1,spd3	Z8,C2,ssa3
ABC22	SAMN14234422	SRR12857349	1998	MN	US	SC1	H	10750			Other	A27V	spd1,spd3	Z8,C2,ssa3
ON-21	SAMN14235113	SRR12857140	1998	CA-ON	CA	SC1	H	10750	FS/STOP			A27V	spd1,spd3	Z8,C2,ssa3
ABC23	SAMN14234423	SRR12857338	1998	CT	US	SC1	H	10750				A27V	spd1,spd3	Z8,C2,ssa3
ABC24	SAMN14234424	SRR12857327	1998	CT	US	SC1	H	10750				A27V	spd1,spd3	Z8,C2,ssa3
ABC26	SAMN14234426	SRR12857258	1998	CT	US	SC1	H	10750				A27V	spd1,spd3	Z8,C2,ssa3
ABC27	SAMN14234427	SRR12857629	1998	OR	US	SC1	H	10750				A27V	spd1,spd3	Z8,C2,ssa3
ABC29	SAMN14234429	SRR12857607	1998	GA	US	SC1	H	10750				A27V	spd1,spd3	Z8,C2,ssa3
ABC32	SAMN14234432	SRR12857748	1998	GA	US	SC1	H	10750				A27V	spd1,spd3	Z8,C2,ssa3
ABC34	SAMN14234434	SRR12857425	1998	GA	US	SC1	H	10750				A27V	spd1,spd3	Z8,C2,ssa3
ABC35	SAMN14234435	SRR12857414	1998	CA	US	SC1	H	10750				A27V	spd1,spd3	Z8,C2,ssa3
ABC36	SAMN14234436	SRR12857403	1998	CA	US	SC1	H	10750				A27V	spd1,spd3	Z8,C2,ssa3
ABC38	SAMN14234438	SRR12857579	1998	CT	US	SC1	H	10750				A27V	spd1,spd3	Z8,C2,ssa3
M98SR000272	SAMN14235087	SRR12857718	1998	CA-QC	CA	SC1	H	10750				A27V	spd1,spd3	Z8,C2,ssa3
M98SR000543	SAMN14235088	SRR12857717	1998	CA-AB	CA	SC1	H	10750				A27V	spd3	Other
M98SR000959	SAMN14235089	SRR12857716	1998	CA-QC	CA	SC1	H	10750				A27V	spd1,spd3	Z8,C2,ssa3
ON-18	SAMN14235110	SRR12857144	1998	CA-ON	CA	SC1	H	10750				A27V	spd3	Other
ABC31	SAMN14234431	SRR12857759	1998	NY	US	SC1	H	10750				A27V	spd1,spd3	Z8,C2,ssa3
ABC33	SAMN14234433	SRR12857436	1998	MN	US	SC1	H	10750			Other		spd1,spd3	Z8,C2,ssa3
ABC37	SAMN14234437	SRR12857590	1998	OR	US	SC1	H	10750			Other		spd1,spd3	Z8,C2,ssa3
ABC25	SAMN14234425	SRR12857280	1998	CT	US	SC1	H	10750					spd1,spd3	Z8,C2,ssa3
ABC28	SAMN14234428	SRR12857618	1998	NY	US	SC1	H	10750					spd1,spd3	Other
ON-19	SAMN14235111	SRR12857143	1998	CA-ON	CA	SC1	H	10750					spd1,spd3	Z8,C2,ssa3
M98SR000001	SAMN14235086	SRR12857719	1998	CA-AB	CA	SC2		M4C-392	T104I	L55fs	E196Stop		spd1,spd3	Z8,C2,ssa3
ON-20	SAMN14235112	SRR12857142	1998	CA-ON	CA	SC2		M4C-392	T104I	L55fs	E196Stop		spd1,spd3	Z8,C2,ssa3
ABC62	SAMN14234462	SRR12857561	1999	MN	US	SC1	H	10750			FS/Stop	A27V	spd1,spd3	Z8,C2,ssa3
ABC41	SAMN14234441	SRR12857481	1999	MN	US	SC1	H	10750			Other	A27V	spd1,spd3	Z8,C2,ssa3
ABC52	SAMN14234452	SRR12857293	1999	MN	US	SC1	H	10750			Other	A27V	spd1,spd3	Z8,C2,ssa3
ABC61	SAMN14234461	SRR12857933	1999	MN	US	SC1	H	10750			Other	A27V	spd1,spd3	Z8,C2,ssa3
ABC55	SAMN14234455	SRR12857164	1999	MN	US	SC1	H	10750		L55fs		A27V	spd1,spd3	Z8,C2,ssa3
ABC46	SAMN14234446	SRR12857228	1999	CA	US	SC1	H	10750	Other			A27V	spd1,spd3	Z8,C2,ssa3
ABC56	SAMN14234456	SRR12857884	1999	CT	US	SC1	H	10750	Other			A27V	spd1,spd3	Z8,C2,ssa3
ABC59	SAMN14234459	SRR12857956	1999	NY	US	SC1	H	10750	Other			A27V	spd3	Other
ON-22	SAMN14235114	SRR12857139	1999	CA-ON	CA	SC1	H	10750	Other			A27V	spd1,spd3	Z8,C2,ssa3
ABC39	SAMN14234439	SRR12857568	1999	CA	US	SC1	H	10750				A27V	spd1,spd3	Z8,C2,ssa3
ABC42	SAMN14234442	SRR12858000	1999	MD	US	SC1	H	10750				A27V	spd3	Other
ABC43	SAMN14234443	SRR12857989	1999	CT	US	SC1	H	10750				A27V	spd1,spd3	Z8,C2,ssa3
ABC44	SAMN14234444	SRR12857978	1999	CT	US	SC1	H	10750				A27V	spd1,spd3	Z8,C2,ssa3
ABC45	SAMN14234445	SRR12857967	1999	CT	US	SC1	H	10750				A27V	spd1,spd3	Z8,C2,ssa3
ABC47	SAMN14234447	SRR12857217	1999	NY	US	SC1	H	10750				A27V	spd1,spd3	Z8,C2,ssa3
ABC48	SAMN14234448	SRR12857206	1999	MN	US	SC1	H	10750				A27V	spd1,spd3	Z8,C2,ssa3
ABC50	SAMN14234450	SRR12857315	1999	MN	US	SC1	H	10750				A27V	spd1,spd3	Z8,C2,ssa3
ABC53	SAMN14234453	SRR12857186	1999	MN	US	SC1	H	10750				A27V	spd1,spd3	Z8,C2,ssa3
ABC54	SAMN14234454	SRR12857175	1999	MN	US	SC1	H	10750				A27V	spd1,spd3	Z8,C2,ssa3
ABC60	SAMN14234460	SRR12857944	1999	CT	US	SC1	H	10750				A27V	spd1,spd3	Z8,C2,ssa3
ABC63	SAMN14234463	SRR12857550	1999	MD	US	SC1	H	10750				A27V	spd1,spd3	Z8,C2,ssa3
ABC64	SAMN14234464	SRR12857539	1999	MD	US	SC1	H	10750				A27V	spd1,spd3	Z8,C2,ssa3
ABC65	SAMN14234465	SRR12857528	1999	MD	US	SC1	H	10750				A27V	spd1,spd3	Z8,C2,ssa3
M99SR000188	SAMN14235090	SRR12857715	1999	CA-QC	CA	SC1	H	10750				A27V	spd1,spd3	Z8,C2,ssa3
M99SR000885	SAMN14235091	SRR12857714	1999	CA-AB	CA	SC1	H	10750				A27V	spd1,spd3	Z8,C2,ssa3
M99SR001518	SAMN14235092	SRR12857713	1999	CA-QC	CA	SC1	H	10750				A27V	spd1,spd3	Z8,C2,ssa3
ON-23	SAMN14235115	SRR12857138	1999	CA-ON	CA	SC1	H	10750				A27V	spd1,spd3	Z8,C2,ssa3
ABC40	SAMN14234440	SRR12857492	1999	MN	US	SC1	H	10750			Other		spd1,spd3	Z8,C2,ssa3
ABC49	SAMN14234449	SRR12857195	1999	MN	US	SC1	H	10750			Other		spd1,spd3	Z8,C2,ssa3
ABC51	SAMN14234451	SRR12857304	1999	MN	US	SC1	H	10750			Other		spd1,spd3	Z8,C2,ssa3
ABC57	SAMN14234457	SRR12857873	1999	CT	US	SC1	H	10750			Other		spd1,spd3	Z8,C2,ssa3
ABC58	SAMN14234458	SRR12857862	1999	MD	US	SC2		M4C-392	T104I	L55fs	E196Stop		spd1,spd3	Z8,C2,ssa3
ON-24	SAMN14235116	SRR12857137	1999	CA-ON	CA	SC2		M4C-392	T104I	L55fs	E196Stop		spd1,spd3	Z8,C2,ssa3
ABC79	SAMN14234478	SRR12857684	2000	MN	US	SC1	H	10750			FS/Stop	A27V	spd1,spd3	Z8,C2,ssa3
ABC81	SAMN14234480	SRR12857661	2000	MN	US	SC1	H	10750			FS/Stop	A27V	spd1,spd3	Z8,C2,ssa3
ABC73	SAMN14234473	SRR12857130	2000	MD	US	SC1	H	10750			Other	A27V	spd1,spd3	Z8,C2,ssa3
ABC74	SAMN14234474	SRR12857850	2000	MD	US	SC1	H	10750			Other	A27V	spd1,spd3	Z8,C2,ssa3
ABC71	SAMN14234471	SRR12857152	2000	MN	US	SC1	H	10750		L55fs		A27V	spd1,spd3	Z8,C2,ssa3
ON-26	SAMN14235118	SRR12857135	2000	CA-ON	CA	SC1	H	10750	Other			A27V	spd1,spd3	Z8,C2,ssa3
ABC67	SAMN14234467	SRR12857506	2000	MD	US	SC1	H	10750				A27V	spd1,spd3	Z8,C2,ssa3
ABC68	SAMN14234468	SRR12857734	2000	NY	US	SC1	H	10750				A27V	spd3	Other
ABC70	SAMN14234470	SRR12857711	2000	CT	US	SC1	H	10750				A27V	spd1,spd3	Z8,C2,ssa3
ABC72	SAMN14234472	SRR12857141	2000	MD	US	SC1	H	10750				A27V	spd1,spd3	Z8,C2,ssa3
ABC76	SAMN14234475	SRR12857839	2000	NY	US	SC1	H	10750				A27V	spd1,spd3	Z8,C2,ssa3
ABC77	SAMN14234476	SRR12857817	2000	CA	US	SC1	H	10750				A27V	spd1,spd3	Z8,C2,ssa3
ABC78	SAMN14234477	SRR12857695	2000	MN	US	SC1	H	10750				A27V	spd1,spd3	Z8,C2,ssa3
ABC80	SAMN14234479	SRR12857672	2000	NY	US	SC1	H	10750				A27V	spd1,spd3	Z8,C2,ssa3
ABC82	SAMN14234481	SRR12857650	2000	CT	US	SC1	H	10750				A27V	spd1,spd3	Z8,C2,ssa3
ABC83	SAMN14234482	SRR12857639	2000	CT	US	SC1	H	10750				A27V	spd3	Other
ABC84	SAMN14234483	SRR12857394	2000	GA	US	SC1	H	10750				A27V	spd1,spd3	Z8,C2,ssa3
ABC85	SAMN14234484	SRR12857383	2000	NY	US	SC1	H	10750				A27V	spd1,spd3	Z8,C2,ssa3
ABC86	SAMN14234485	SRR12857372	2000	CO	US	SC1	H	10750				A27V	sdn,spd1	Z8,C2,ssa3
ABC87	SAMN14234486	SRR12857249	2000	CO	US	SC1	H	10750				A27V	spd1,spd3	Z8,C2,ssa3
M00SR000046	SAMN14234985	SRR12857952	2000	CA-QC	CA	SC1	H	10750				A27V	spd1,spd3	Z8,C2,ssa3
M00SR000274	SAMN14234986	SRR12857951	2000	CA-QC	CA	SC1	H	10750				A27V	spd1,spd3	Z8,C2,ssa3
M00SR000732	SAMN14234987	SRR12857950	2000	CA-QC	CA	SC1	H	10750				A27V	spd1,spd3	Z8,C2,ssa3
M00SR001211	SAMN14234988	SRR12857949	2000	CA-QC	CA	SC1	H	10750				A27V	spd1,spd3	Z8,C2,ssa3
ON-27	SAMN14235119	SRR12857134	2000	CA-ON	CA	SC1	H	10750				A27V	spd1,spd3	Z8,C2,ssa3
ABC66	SAMN14234466	SRR12857517	2000	MD	US	SC1	H	10750-unk				A27V	spd1,spd3	Z8,C2,ssa3
ON-25	SAMN14235117	SRR12857136	2000	CA-ON	CA	SC1	H	10750					spd1,spd3	Z8,C2,ssa3
ON-29	SAMN14235121	SRR12857132	2000	CA-ON	CA	SC1	H	10750					spd1,spd3	Z8,C2,ssa3
ABC69	SAMN14234469	SRR12857723	2000	NY	US	SC1	H	10750					spd1,spd3	Z8,C2,ssa3
ON-28	SAMN14235120	SRR12857133	2000	CA-ON	CA	SC2		M4C-392	FS/STOP	L55fs	E196Stop		spd1,spd3	Z8,C2,ssa3
M00SR001496	SAMN14234989	SRR12857948	2000	CA-BC	CA	SC2		M4C-392	Other	L55fs	E196Stop		spd1,spd3	Z8,C2,ssa3
ABC90	SAMN14234489	SRR12857239	2001	MN	US	SC1	H	10750			Other	A27V	spd1,spd3	Z8,C2,ssa3
ABC98	SAMN14234497	SRR12857231	2001	MD	US	SC1	H	10750			Other	A27V	spd1,spd3	Z8,C2,ssa3
ABC100	SAMN14234499	SRR12857362	2001	CA	US	SC1	H	10750		L55fs		A27V	spd1,spd3	Z8,C2,ssa3
ABC92	SAMN14234491	SRR12857237	2001	TN	US	SC1	H	10750	FS/STOP			A27V	spd1,spd3	Z8,C2,ssa3
ABC97	SAMN14234496	SRR12857232	2001	OR	US	SC1	H	10750	FS/STOP			A27V	spd1,spd3	Z8,C2,ssa3
ABC96	SAMN14234495	SRR12857233	2001	MN	US	SC1	H	10750	Other			A27V	spd1,spd3	Z8,C2,ssa3
ABC101	SAMN14234500	SRR12857925	2001	GA	US	SC1	H	10750	Other			A27V	spd1,spd3	Z8,C2,ssa3
ABC99	SAMN14234498	SRR12857229	2001	NY	US	SC1	H	10750-unk	Other			A27V	spd1,spd3	Other
ABC89	SAMN14234488	SRR12857241	2001	MN	US	SC1	H	10750				A27V	spd1,spd3	Z8,C2,ssa3
ABC93	SAMN14234492	SRR12857236	2001	CT	US	SC1	H	10750				A27V	spd1,spd3	Z8,C2,ssa3
ABC95	SAMN14234494	SRR12857234	2001	GA	US	SC1	H	10750				A27V	spd1,spd3	Z8,C2,ssa3
M01SR000634	SAMN14234992	SRR12857943	2001	CA-QC	CA	SC1	H	10750				A27V	spd1,spd3	Z8,C2,ssa3
M01SR000970	SAMN14234994	SRR12857941	2001	CA-QC	CA	SC1	H	10750				A27V	spd1,spd3	Z8,C2,ssa3
M01SR001223	SAMN14234995	SRR12857940	2001	CA-BC	CA	SC1	H	10750				A27V	spd1,spd3	Z8,C2,ssa3
ON-31	SAMN14235123	SRR12857129	2001	CA-ON	CA	SC1	H	10750				A27V	spd1,spd3	Z8,C2,ssa3
ON-34	SAMN14235126	SRR12857815	2001	CA-ON	CA	SC1	H	10750				A27V	spd1,spd3	Z8,C2,ssa3
ON-36	SAMN14235128	SRR12857813	2001	CA-ON	CA	SC1	H	10750				A27V	spd1,spd3	Z8,C2,ssa3
ABC88	SAMN14234487	SRR12857242	2001	TN	US	SC1	H	10750				A27V	sdn,spd1,spd3	Z8,C2,ssa3
ABC91	SAMN14234490	SRR12857238	2001	MN	US	SC1	H	10750					spd1,spd3	Z8,C2,ssa3
M01SR001355	SAMN14234996	SRR12857939	2001	CA-QC	CA	SC2		M4C-392	FS/STOP	L55fs	E196Stop		spd1,spd3	Z8,C2,ssa3
M01SR000105	SAMN14234990	SRR12857947	2001	CA-SK	CA	SC2		M4C-392	T104I	L55fs	E196Stop		spd1,spd3	Z8,C2,ssa3
ON-30	SAMN14235122	SRR12857131	2001	CA-ON	CA	SC2		M4C-392	T104I	L55fs	E196Stop		spd1,spd3	Z8,C2,ssa3
ON-32	SAMN14235124	SRR12857474	2001	CA-ON	CA	SC2		M4C-392	T104I	L55fs	E196Stop		spd1,spd3	Z8,C2,ssa3
ON-33	SAMN14235125	SRR12857816	2001	CA-ON	CA	SC2		M4C-392	T104I	L55fs	E196Stop		spd1,spd3	Z8,C2,ssa3
ON-35	SAMN14235127	SRR12857814	2001	CA-ON	CA	SC2		M4C-392	T104I	L55fs	E196Stop		spd1,spd3	Z8,C2,ssa3
ABC94	SAMN14234493	SRR12857235	2001	CT	US	SC3	E	M4C-unk	T104I	L55fs	E196Stop	Other	spd1,spd3	Z8,C2,ssa3
M01SR000212	SAMN14234991	SRR12857946	2001	CA-AB	CA	SC3	E	M4C-392	Other	L55fs	E196Stop		spd1,spd3	Z8,C2,ssa3
M01SR000953	SAMN14234993	SRR12857942	2001	CA-AB	CA	SC3	E	M4C-392	T104I	L55fs	E196Stop		sdn,spd1,spd3	Z8,C2,ssa3
ABC104	SAMN14234502	SRR12857922	2002	CT	US	SC1	H	10750			FS/Stop	A27V	spd1,spd3	Z8,C2,ssa3
ABC112	SAMN14234510	SRR12857913	2002	CO	US	SC1	H	10750			Other	A27V	spd1,spd3	Z8,C2,ssa3
ABC109	SAMN14234507	SRR12857917	2002	OR	US	SC1	H	10750	Other			A27V	spd1,spd3	Z8,C2,ssa3
ABC102	SAMN14234501	SRR12857923	2002	MN	US	SC1	H	10750				A27V	spd1,spd3	Z8,C2,ssa3
ABC107	SAMN14234505	SRR12857919	2002	CO	US	SC1	H	10750				A27V	spd1,spd3	Z8,C2,ssa3
ABC108	SAMN14234506	SRR12857918	2002	CA	US	SC1	H	10750				A27V	spd1,spd3	Z8,C2,ssa3
ABC110	SAMN14234508	SRR12857916	2002	CA	US	SC1	H	10750				A27V	spd1,spd3	Z8,C2,ssa3
ABC111	SAMN14234509	SRR12857914	2002	OR	US	SC1	H	10750				A27V	spd1,spd3	Z8,C2,ssa3
ABC113	SAMN14234511	SRR12857912	2002	GA	US	SC1	H	10750				A27V	spd1,spd3	Z8,C2,ssa3
ABC115	SAMN14234512	SRR12857911	2002	CA	US	SC1	H	10750				A27V	spd1,spd3	Z8,C2,ssa3
M02SR000045	SAMN14234997	SRR12857938	2002	CA-QC	CA	SC1	H	10750				A27V	spd1,spd3	Z8,C2,ssa3
ON-37	SAMN14235129	SRR12857812	2002	CA-ON	CA	SC1	H	10750				A27V	spd1,spd3	Z8,C2,ssa3
ON-38	SAMN14235130	SRR12857810	2002	CA-ON	CA	SC1	H	10750				A27V	spd1,spd3	Z8,C2,ssa3
ABC117	SAMN14234514	SRR12857909	2002	MN	US	SC1	H	10750-unk				A27V	sdn,spd1,spd3	Z8,C2,ssa3
ABC106	SAMN14234504	SRR12857920	2002	NY	US	SC1	H	10750				A27V+	spd1,spd3	Z8,C2,ssa3
ABC116	SAMN14234513	SRR12857910	2002	CA	US	SC1	H	10750			Other		spd1,spd3	Z8,C2,ssa3
ABC105	SAMN14234503	SRR12857921	2002	NY	US	SC1	H	10750					spd1,spd3	Other
ON-39	SAMN14235131	SRR12857852	2002	CA-ON	CA	SC2		M4C-392	Other	L55fs	E196Stop		spd1,spd3	Z8,C2,ssa3
M02SR001185	SAMN14235002	SRR12857932	2002	CA-PE	CA	SC2		M4C-350	T104I	L55fs	E196Stop		spd1,spd3	Z8,C2,ssa3
ON-40	SAMN14235132	SRR12857851	2002	CA-ON	CA	SC2		M4C-392	T104I	L55fs	E196Stop		spd1,spd3	Z8,C2,ssa3
M02SR000999	SAMN14235001	SRR12857934	2002	CA-QC	CA	SC2		M4C-392	T104I	L55fs	Other		spd1,spd3	Z8,C2,ssa3
ABC118	SAMN14234515	SRR12857908	2002	OR	US	SC3	E	M4C-350	T104I	L55fs	E196Stop	Other	sdn,spd1,spd3	Z8,C2,ssa3
M02SR000240	SAMN14234998	SRR12857937	2002	CA-MB	CA	SC3	E	M4C-392	T104I	L55fs	E196Stop	Other	sdn,spd1,spd3	Z8,C2,ssa3
M02SR000697	SAMN14235000	SRR12857935	2002	CA-AB	CA	SC3	E	M4C-350	Other	L55fs	E196Stop		sdn,spd1,spd3	Z8,C2,ssa3
M02SR000650	SAMN14234999	SRR12857936	2002	CA-AB	CA	SC3	E	M4C-357	T104I	L55fs	E196Stop		spd1,spd3	Z8,C2,ssa3
M02SR001314	SAMN14235003	SRR12857931	2002	CA-BC	CA	SC3	E	M4C-392	T104I	L55fs	E196Stop		sdn,spd1,spd3	Z8,C2,ssa3
ABC133	SAMN14234530	SRR12857890	2003	MN	US	SC1	H	10750			FS/Stop	A27V	spd1,spd3	Z8,C2,ssa3
ABC139	SAMN14234535	SRR12857470	2003	CA	US	SC1	H	10750			FS/Stop	A27V	spd1,spd3	Z8,C2,ssa3
ABC132	SAMN14234529	SRR12857891	2003	GA	US	SC1	H	10750			Other	A27V	spd1,spd3	Z8,C2,ssa3
ABC142	SAMN14234538	SRR12857466	2003	MN	US	SC1	H	10750			Other	A27V	spd1,spd3	Z8,C2,ssa3
ON-42	SAMN14235134	SRR12857848	2003	CA-ON	CA	SC1	H	10750		L55fs		A27V	spd1,spd3	Z8,C2,ssa3
ABC119	SAMN14234516	SRR12857907	2003	GA	US	SC1	H	10750				A27V	spd1,spd3	Z8,C2,ssa3
ABC120	SAMN14234517	SRR12857906	2003	OR	US	SC1	H	10750				A27V	spd1,spd3	Z8,C2,ssa3
ABC121	SAMN14234518	SRR12857905	2003	OR	US	SC1	H	10750				A27V	spd1,spd3	Z8,C2,ssa3
ABC123	SAMN14234520	SRR12857901	2003	GA	US	SC1	H	10750				A27V	spd1,spd3	Z8,C2,ssa3
ABC124	SAMN14234521	SRR12857900	2003	OR	US	SC1	H	10750				A27V	spd1,spd3	Z8,C2,ssa3
ABC127	SAMN14234524	SRR12857897	2003	CO	US	SC1	H	10750				A27V	spd1,spd3	Z8,C2,ssa3
ABC128	SAMN14234525	SRR12857896	2003	CT	US	SC1	H	10750				A27V	spd1,spd3	Z8,C2,ssa3
ABC129	SAMN14234526	SRR12857895	2003	CT	US	SC1	H	10750				A27V	spd3	Z8,C2,ssa3
ABC130	SAMN14234527	SRR12857894	2003	CT	US	SC1	H	10750				A27V	spd1,spd3	Z8,C2,ssa3
ABC134	SAMN14234531	SRR12857889	2003	OR	US	SC1	H	10750				A27V	spd1,spd3	Z8,C2,ssa3
ABC135	SAMN14234532	SRR12857128	2003	TN	US	SC1	H	10750				A27V	spd1,spd3	Z8,C2,ssa3
ABC137	SAMN14234534	SRR12857471	2003	CA	US	SC1	H	10750				A27V	spd1,spd3	Z8,C2,ssa3
ABC140	SAMN14234536	SRR12857469	2003	MN	US	SC1	H	10750				A27V	spd1,spd3	Z8,C2,ssa3
M03SR000062	SAMN14235004	SRR12857930	2003	CA-QC	CA	SC1	H	10750				A27V	spd1,spd3	Z8,C2,ssa3
ON-41	SAMN14235133	SRR12857849	2003	CA-ON	CA	SC1	H	10750				A27V	spd1,spd3	Z8,C2,ssa3
ON-45	SAMN14235137	SRR12857845	2003	CA-ON	CA	SC1	H	10750				A27V	spd1,spd3	Z8,C2,ssa3
ABC125	SAMN14234522	SRR12857899	2003	CT	US	SC1	H	10750				A27V	spd3	Other
ABC131	SAMN14234528	SRR12857892	2003	CT	US	SC1	H	10750				A27V	spd1,spd3	Z8,C2,ssa3
ABC136	SAMN14234533	SRR12857472	2003	CT	US	SC1	H	10750				A27V	spd3	Z8,C2,ssa3
ABC126	SAMN14234523	SRR12857898	2003	NY	US	SC1	H	10750-unk				A27V	spd1,spd3	Other
M03SR001018	SAMN14235010	SRR12857563	2003	CA-QC	CA	SC2		M4C-392	T104I	L55fs	E196Stop		spd1,spd3	Z8,C2,ssa3
ON-43	SAMN14235135	SRR12857847	2003	CA-ON	CA	SC2		M4C-392	T104I	L55fs	E196Stop		spd1,spd3	Z8,C2,ssa3
ABC141	SAMN14234537	SRR12857468	2003	OR	US	SC3	E	M4C-350	T104I	L55fs	E196Stop	Other	sdn,spd1,spd3	Z8,C2,ssa3
M03SR000948	SAMN14235009	SRR12857924	2003	CA-AB	CA	SC3	E	M4C-350	Other	L55fs	E196Stop		sdn,spd1,spd3	Z8,C2,ssa3
M03SR000788	SAMN14235008	SRR12857926	2003	CA-AB	CA	SC3	E	M4C-392	Other	L55fs	E196Stop		spd1,spd3	Z8,C2,ssa3
M03SR000300	SAMN14235006	SRR12857928	2003	CA-AB	CA	SC3	E	M4C-350	T104I	L55fs	E196Stop		spd1,spd3	Z8,C2,ssa3
ABC122	SAMN14234519	SRR12857903	2003	OR	US	SC3	E	M4C-392	T104I	L55fs	E196Stop		sdn,spd1,spd3	Z8,C2,ssa3
M03SR000168	SAMN14235005	SRR12857929	2003	CA-BC	CA	SC3	E	M4C-392	T104I	L55fs	E196Stop		sdn,spd1,spd3	Z8,C2,ssa3
M03SR000592	SAMN14235007	SRR12857927	2003	CA-AB	CA	SC3	E	M4C-392	T104I	L55fs	E196Stop		spd1,spd3	Z8,C2,ssa3
M03SR001132	SAMN14235011	SRR12857562	2003	CA-SK	CA	SC3	E	M4C-392	T104I	L55fs	E196Stop		spd1,spd3	Z8,C2,ssa3
ON-44	SAMN14235136	SRR12857846	2003	CA-ON	CA	SC3	E	M4C-392	T104I	L55fs	E196Stop		sdn,spd1,spd3	Z8,C2,ssa3
M03SR001261	SAMN14235012	SRR12857560	2003	CA-NB	CA	SC3	E	M4C-unk	T104I	L55fs	E196Stop		spd1,spd3	Z8,C2,ssa3
ABC159	SAMN14234555	SRR12857446	2004	CO	US	SC1	H	10750			FS/Stop	A27V	spd1,spd3	Z8,C2,ssa3
ABC162	SAMN14234558	SRR12857442	2004	MD	US	SC1	H	10750			FS/Stop	A27V	spd1,spd3	Z8,C2,ssa3
ABC163	SAMN14234559	SRR12857441	2004	NM	US	SC1	H	10750			FS/Stop	A27V	spd1,spd3	Z8,C2,ssa3
ABC156	SAMN14234552	SRR12857450	2004	TN	US	SC1	H	10750	Other			A27V	spd1,spd3	Z8,C2,ssa3
ABC145	SAMN14234541	SRR12857463	2004	OR	US	SC1	H	10750				A27V	spd1,spd3	Z8,C2,ssa3
ABC152	SAMN14234548	SRR12857455	2004	CA	US	SC1	H	10750				A27V	spd1,spd3	Z8,C2,ssa3
ABC154	SAMN14234550	SRR12857453	2004	NY	US	SC1	H	10750				A27V	spd1,spd3	Z8,C2,ssa3
ABC157	SAMN14234553	SRR12857449	2004	NY	US	SC1	H	10750				A27V	spd1,spd3	Z8,C2,ssa3
ABC164	SAMN14234560	SRR12857440	2004	TN	US	SC1	H	10750				A27V	spd1,spd3	Z8,C2,ssa3
ABC165	SAMN14234561	SRR12857439	2004	CO	US	SC1	H	10750				A27V	spd1,spd3	Z8,C2,ssa3
M04SR000328	SAMN14235013	SRR12857559	2004	CA-QC	CA	SC1	H	10750				A27V	spd1,spd3	Z8,C2,ssa3
ABC143	SAMN14234539	SRR12857465	2004	NY	US	SC1	H	10750				A27V	spd1,spd3	Z8,C2,ssa3
M04SR000350	SAMN14235014	SRR12857558	2004	CA-BC	CA	SC1	H	10750				A27V	spd1,spd3	Z8,C2,ssa3
ABC147	SAMN14234543	SRR12857461	2004	TN	US	SC1	H	10750-unk				A27V	spd1,spd3	Other
ABC158	SAMN14234554	SRR12857447	2004	NY	US	SC1	H	10750			Other		spd1,spd3	Z8,C2,ssa3
ABC151	SAMN14234547	SRR12857457	2004	MN	US	SC1	H	10750					spd1,spd3	Z8,C2,ssa3
ABC155	SAMN14234551	SRR12857452	2004	GA	US	SC1	H	10750					spd1,spd3	Z8,C2,ssa3
ABC144	SAMN14234540	SRR12857464	2004	CO	US	SC2		M4C-392	T104I	L55fs	E196Stop	Other	spd1,spd3	Z8,C2,ssa3
M04SR001110	SAMN14235021	SRR12857551	2004	CA-QC	CA	SC2		M4C-357	T104I	L55fs	E196Stop		spd1,spd3	Z8,C2,ssa3
ABC148	SAMN14234544	SRR12857460	2004	MD	US	SC2		M4C-392	T104I	L55fs	E196Stop		sdn,spd1,spd3	Z8,C2,ssa3
ABC149	SAMN14234545	SRR12857459	2004	MD	US	SC2		M4C-392	T104I	L55fs	E196Stop		sdn,spd1,spd3	Z8,C2,ssa3
ABC153	SAMN14234549	SRR12857454	2004	GA	US	SC2		M4C-392	T104I	L55fs	E196Stop		spd1,spd3	Z8,C2,ssa3
ABC161	SAMN14234557	SRR12857443	2004	GA	US	SC2		M4C-392	T104I	L55fs	E196Stop		spd1,spd3	Z8,C2,ssa3
ON-46	SAMN14235138	SRR12857844	2004	CA-ON	CA	SC2		M4C-392	T104I	L55fs	E196Stop		spd1,spd3	Z8,C2,ssa3
M04SR000579	SAMN14235019	SRR12857553	2004	CA-QC	CA	SC2		M4C-392	T104I	L55fs	FS/Stop		spd1,spd3	Z8,C2,ssa3
M04SR000702	SAMN14235020	SRR12857552	2004	CA-MB	CA	SC3	E	M4C-392	T104I	L55fs	E196Stop	Other	sdn,spd1,spd3	Z8,C2,ssa3
ABC146	SAMN14234542	SRR12857462	2004	MD	US	SC3	E	M4C-392	Other	L55fs	E196Stop		spd1,spd3	Z8,C2,ssa3
ABC150	SAMN14234546	SRR12857458	2004	MD	US	SC3	E	M4C-392	Other	L55fs	E196Stop		spd1,spd3	Z8,C2,ssa3
M04SR000470	SAMN14235016	SRR12857556	2004	CA-BC	CA	SC3	E	M4C-350	T104I	L55fs	E196Stop		sdn,spd1,spd3	Z8,C2,ssa3
ABC160	SAMN14234556	SRR12857444	2004	MD	US	SC3	E	M4C-392	T104I	L55fs	E196Stop		spd1,spd3	Z8,C2,ssa3
M04SR000389	SAMN14235015	SRR12857557	2004	CA-SK	CA	SC3	E	M4C-392	T104I	L55fs	E196Stop		spd1,spd3	Z8,C2,ssa3
M04SR000521	SAMN14235017	SRR12857555	2004	CA-BC	CA	SC3	E	M4C-392	T104I	L55fs	E196Stop		spd1,spd3	Z8,C2,ssa3
M04SR000575	SAMN14235018	SRR12857554	2004	CA-BC	CA	SC3	E	M4C-392	T104I	L55fs	E196Stop		spd1,spd3	Z8,C2,ssa3
ABC205	SAMN14234599	SRR12857355	2005	MD	US	SC1	H	10750	Other		FS/Stop	A27V	spd1,spd3	Z8,C2,ssa3
ABC206	SAMN14234600	SRR12857354	2005	MD	US	SC1	H	10750	Other		FS/Stop	A27V	sdn,spd1	Z8,C2,ssa3
ABC196	SAMN14234590	SRR12857780	2005	MD	US	SC1	H	10750			FS/Stop	A27V	spd1,spd3	Z8,C2,ssa3
ABC194	SAMN14234588	SRR12857782	2005	MD	US	SC1	H	10750	Other		Other	A27V	spd1,spd3	Z8,C2,ssa3
ABC168	SAMN14234564	SRR12857809	2005	GA	US	SC1	H	10750			Other	A27V	spd1,spd3	Z8,C2,ssa3
ABC171	SAMN14234567	SRR12857805	2005	MN	US	SC1	H	10750			Other	A27V	spd1,spd3	Z8,C2,ssa3
ABC195	SAMN14234589	SRR12857781	2005	MN	US	SC1	H	10750			Other	A27V	spd1,spd3	Z8,C2,ssa3
ABC207	SAMN14234601	SRR12857353	2005	TN	US	SC1	H	10750-unk			Other	A27V	spd1,spd3	Z8,C2,ssa3
ON-49	SAMN14235141	SRR12857841	2005	CA-ON	CA	SC1	H	10750		L55fs		A27V	spd1,spd3	Z8,C2,ssa3
ABC172	SAMN14234568	SRR12857804	2005	GA	US	SC1	H	10750	Other			A27V	spd1,spd3	Z8,C2,ssa3
ABC191	SAMN14234586	SRR12857784	2005	CO	US	SC1	H	10750	Other			A27V	spd1,spd3	Z8,C2,ssa3
ABC192	SAMN14234587	SRR12857783	2005	MD	US	SC1	H	10750	Other			A27V	spd1,spd3	Z8,C2,ssa3
ABC166	SAMN14234562	SRR12857438	2005	OR	US	SC1	H	10750				A27V	spd1,spd3	Z8,C2,ssa3
ABC167	SAMN14234563	SRR12857811	2005	MN	US	SC1	H	10750				A27V	spd1,spd3	Z8,C2,ssa3
ABC170	SAMN14234566	SRR12857806	2005	MN	US	SC1	H	10750				A27V	spd1,spd3	Z8,C2,ssa3
ABC175	SAMN14234571	SRR12857801	2005	GA	US	SC1	H	10750				A27V	spd1,spd3	Z8,C2,ssa3
ABC182	SAMN14234577	SRR12857794	2005	CA	US	SC1	H	10750				A27V	spd1,spd3	Z8,C2,ssa3
ABC183	SAMN14234578	SRR12857793	2005	GA	US	SC1	H	10750				A27V	spd1,spd3	Z8,C2,ssa3
ABC188	SAMN14234583	SRR12857788	2005	TN	US	SC1	H	10750				A27V	spd1,spd3	Z8,C2,ssa3
ABC190	SAMN14234585	SRR12857786	2005	CO	US	SC1	H	10750				A27V	spd1,spd3	Z8,C2,ssa3
ABC202	SAMN14234596	SRR12857358	2005	CO	US	SC1	H	10750				A27V	spd1,spd3	Z8,C2,ssa3
ABC186	SAMN14234581	SRR12857790	2005	NY	US	SC1	H	10750				A27V	spd1,spd3	Z8,C2,ssa3
ABC178	SAMN14234574	SRR12857798	2005	GA	US	SC1	H	10750-unk				A27V	spd1,spd3	Z8,C2,ssa3
ABC181	SAMN14234576	SRR12857795	2005	MN	US	SC1	H	10750-unk				A27V	spd1,spd3	Z8,C2,ssa3
ABC184	SAMN14234579	SRR12857792	2005	GA	US	SC1	H	10750-unk				A27V	spd1,spd3	Z8,C2,ssa3
M05SR000061	SAMN14235022	SRR12857549	2005	CA-QUE	CA	SC1	H	10750-unk				A27V	spd1,spd3	Z8,C2,ssa3
ABC174	SAMN14234570	SRR12857802	2005	CO	US	SC1	H	10750	FS/STOP		Other		spd1,spd3	Z8,C2,ssa3
ABC169	SAMN14234565	SRR12857808	2005	CO	US	SC1	H	10750			Other		spd1,spd3	Z8,C2,ssa3
M05SR000174	SAMN14235023	SRR12857548	2005	CA-AB	CA	SC2		M4C-350	T104I	L55fs	E196Stop		spd1,spd3	Z8,C2,ssa3
ABC173	SAMN14234569	SRR12857803	2005	CO	US	SC2		M4C-392	T104I	L55fs	E196Stop		spd1,spd3	Z8,C2,ssa3
ABC185	SAMN14234580	SRR12857791	2005	GA	US	SC2		M4C-392	T104I	L55fs	E196Stop		spd1,spd3	Z8,C2,ssa3
ABC187	SAMN14234582	SRR12857789	2005	OR	US	SC3	E	M4C-350	FS/STOP	L55fs	E196Stop	Other	sdn,spd1,spd3	Z8,C2,ssa3
ABC177	SAMN14234573	SRR12857799	2005	MN	US	SC3	E	M4C-350	T104I	L55fs	E196Stop	Other	sdn,spd1,spd3	Z8,C2,ssa3
ABC189	SAMN14234584	SRR12857787	2005	OR	US	SC3	E	M4C-350	T104I	L55fs	E196Stop	Other	sdn,spd1,spd3	Z8,C2,ssa3
ABC197	SAMN14234591	SRR12857779	2005	MD	US	SC3	E	M4C-350	T104I	L55fs	E196Stop		spd1,spd3	Z8,C2,ssa3
ABC200	SAMN14234594	SRR12857775	2005	MD	US	SC3	E	M4C-350	T104I	L55fs	E196Stop		spd1,spd3	Z8,C2,ssa3
ABC203	SAMN14234597	SRR12857357	2005	CO	US	SC3	E	M4C-350	T104I	L55fs	E196Stop		sdn,spd1,spd3	Z8,C2,ssa3
ABC176	SAMN14234572	SRR12857800	2005	MN	US	SC3	E	M4C-392	T104I	L55fs	E196Stop		sdn,spd1,spd3	Z8,C2,ssa3
ABC198	SAMN14234592	SRR12857778	2005	MD	US	SC3	E	M4C-392	T104I	L55fs	E196Stop		spd1,spd3	Z8,C2,ssa3
ABC199	SAMN14234593	SRR12857777	2005	MD	US	SC3	E	M4C-392	T104I	L55fs	E196Stop		spd1,spd3	Z8,C2,ssa3
ABC201	SAMN14234595	SRR12857359	2005	MN	US	SC3	E	M4C-392	T104I	L55fs	E196Stop		sdn,spd1,spd3	Z8,C2,ssa3
ABC208	SAMN14234602	SRR12857352	2005	NM	US	SC3	E	M4C-392	T104I	L55fs	E196Stop		sdn,spd1,spd3	Z8,C2,ssa3
M05SR000868	SAMN14235024	SRR12857547	2005	CA-SK	CA	SC3	E	M4C-392	T104I	L55fs	E196Stop		spd1,spd3	Z8,C2,ssa3
ON-47	SAMN14235139	SRR12857843	2005	CA-ON	CA	SC3	E	M4C-392	T104I	L55fs	E196Stop		spd1,spd3	Z8,C2,ssa3
ON-48	SAMN14235140	SRR12857842	2005	CA-ON	CA	SC3	E	M4C-392	T104I	L55fs	E196Stop		spd1,spd3	Z8,C2,ssa3
ABC180	SAMN14234575	SRR12857797	2005	TN	US	SC3	E	M4C-unk	T104I	L55fs	E196Stop		spd1,spd3	Z8,C2,ssa3
ABC204	SAMN14234598	SRR12857356	2005	MD	US	SC3	E	M4C-unk	T104I	L55fs	E196Stop		spd1,spd3	Z8,C2,ssa3
ABC240	SAMN14234632	SRR12857281	2006	MN	US	SC1	H	10750		L55fs		A27V	spd1,spd3	Z8,C2,ssa3
ABC214	SAMN14234607	SRR12857345	2006	GA	US	SC1	H	10750				A27V	spd1,spd3	Z8,C2,ssa3
ABC216	SAMN14234609	SRR12857343	2006	CA	US	SC1	H	10750				A27V	spd1,spd3	Z8,C2,ssa3
ABC223	SAMN14234616	SRR12857334	2006	CO	US	SC1	H	10750				A27V	spd1,spd3	Z8,C2,ssa3
ABC226	SAMN14234618	SRR12857332	2006	CA	US	SC1	H	10750				A27V	spd1,spd3	Z8,C2,ssa3
ABC229	SAMN14234621	SRR12857329	2006	GA	US	SC1	H	10750				A27V	spd1,spd3	Z8,C2,ssa3
ABC231	SAMN14234623	SRR12857326	2006	TN	US	SC1	H	10750				A27V	spd1,spd3	Z8,C2,ssa3
ABC235	SAMN14234627	SRR12857286	2006	NY	US	SC1	H	10750				A27V	spd1,spd3	Z8,C2,ssa3
ABC241	SAMN14234633	SRR12857279	2006	CO	US	SC1	H	10750				A27V	spd1,spd3	Z8,C2,ssa3
ABC245	SAMN14234637	SRR12857275	2006	TN	US	SC1	H	10750				A27V	spd1,spd3	Z8,C2,ssa3
ON-51	SAMN14235143	SRR12857838	2006	CA-ON	CA	SC1	H	10750				A27V	spd1,spd3	Z8,C2,ssa3
ABC221	SAMN14234614	SRR12857337	2006	NM	US	SC1	H	10750				A27V	sdn,spd1,spd3	Z8,C2,ssa3
ABC239	SAMN14234631	SRR12857282	2006	MN	US	SC1	H	10750				A27V	spd1,spd3	Z8,C2,ssa3
ON-50	SAMN14235142	SRR12857840	2006	CA-ON	CA	SC1	H	10750				A27V	sdn,spd1,spd3	Z8,C2,ssa3
ABC233	SAMN14234625	SRR12857288	2006	MN	US	SC1	H	10750-unk				A27V	spd1,spd3	Z8,C2,ssa3
ABC243	SAMN14234635	SRR12857277	2006	CA	US	SC1	H	10750	Other		Other		spd1,spd3	Z8,C2,ssa3
ABC217	SAMN14234610	SRR12857342	2006	CA	US	SC1	H	10750			Other		spd1,spd3	Z8,C2,ssa3
ABC228	SAMN14234620	SRR12857330	2006	CA	US	SC1	H	10750			Other		spd1,spd3	Z8,C2,ssa3
ABC211	SAMN14234605	SRR12857347	2006	GA	US	SC2		M4C-392	Other	L55fs	E196Stop		spd1,spd3	Z8,C2,ssa3
ABC238	SAMN14234630	SRR12857283	2006	MN	US	SC2		M4C-392	Other	L55fs	E196Stop		spd1,spd3	Z8,C2,ssa3
ABC230	SAMN14234622	SRR12857328	2006	GA	US	SC2		M4C-350	T104I	L55fs	E196Stop		spd1,spd3	Z8,C2,ssa3
ABC209	SAMN14234603	SRR12857350	2006	GA	US	SC2		M4C-392	T104I	L55fs	E196Stop		spd1,spd3	Z8,C2,ssa3
ABC210	SAMN14234604	SRR12857348	2006	GA	US	SC2		M4C-392	T104I	L55fs	E196Stop		spd1,spd3	Z8,C2,ssa3
ABC218	SAMN14234611	SRR12857341	2006	NY	US	SC2		M4C-392	T104I	L55fs	E196Stop		sdn,spd1,spd3	Z8,C2,ssa3
ABC219	SAMN14234612	SRR12857340	2006	GA	US	SC2		M4C-392	T104I	L55fs	E196Stop		spd1,spd3	Z8,C2,ssa3
ABC213	SAMN14234606	SRR12857346	2006	OR	US	SC3	E	M4C-350	T104I	L55fs	E196Stop	Other	sdn,spd1,spd3	Z8,C2,ssa3
ABC224	SAMN14234617	SRR12857333	2006	OR	US	SC3	E	M4C-350	T104I	L55fs	E196Stop	Other	sdn,spd1,spd3	Z8,C2,ssa3
ABC227	SAMN14234619	SRR12857331	2006	CA	US	SC3	E	M4C-392	T104I	L55fs	E196Stop	Other	sdn,spd1,spd3	Z8,C2,ssa3
ABC242	SAMN14234634	SRR12857278	2006	MD	US	SC3	E	M4C-350	T104I	L55fs	E196Stop		spd1,spd3	Z8,C2,ssa3
ABC215	SAMN14234608	SRR12857344	2006	MD	US	SC3	E	M4C-392	T104I	L55fs	E196Stop		spd1,spd3	Z8,C2,ssa3
ABC232	SAMN14234624	SRR12857289	2006	NY	US	SC3	E	M4C-392	T104I	L55fs	E196Stop		spd1,spd3	Z8,C2,ssa3
ABC236	SAMN14234628	SRR12857285	2006	MN	US	SC3	E	M4C-392	T104I	L55fs	E196Stop		sdn,spd1,spd3	Other
ABC237	SAMN14234629	SRR12857284	2006	MN	US	SC3	E	M4C-392	T104I	L55fs	E196Stop		sdn,spd1,spd3	Other
ABC244	SAMN14234636	SRR12857276	2006	CA	US	SC3	E	M4C-392	T104I	L55fs	E196Stop		sdn,spd1,spd3	Z8,C2,ssa3
M06SR000213	SAMN14235025	SRR12857546	2006	CA-SK	CA	SC3	E	M4C-392	T104I	L55fs	E196Stop		sdn,spd1,spd3	Z8,C2,ssa3
M06SR000230	SAMN14235026	SRR12857545	2006	CA-BC	CA	SC3	E	M4C-392	T104I	L55fs	E196Stop		spd1,spd3	Z8,C2,ssa3
M06SR000826	SAMN14235027	SRR12857544	2006	CA-AB	CA	SC3	E	M4C-392	T104I	L55fs	E196Stop		spd1,spd3	Z8,C2,ssa3
ABC220	SAMN14234613	SRR12857339	2006	TN	US	SC3	E	M4C-unk	T104I	L55fs	E196Stop		spd1,spd3	Z8,C2,ssa3
ABC222	SAMN14234615	SRR12857335	2006	NM	US	SC3	E	M4C-unk	T104I	L55fs	E196Stop		spd1,spd3	Z8,C2,ssa3
ABC234	SAMN14234626	SRR12857287	2006	TN	US	SC3	E	M4C-unk	T104I	L55fs	E196Stop		spd1,spd3	Z8,C2,ssa3
ABC261	SAMN14234653	SRR12857256	2007	CA	US	SC1	H	10750			E196Stop	A27V	spd1,spd3	Z8,C2,ssa3
ABC264	SAMN14234656	SRR12857635	2007	CA	US	SC1	H	10750			E196Stop	A27V	spd1,spd3	Z8,C2,ssa3
ABC267	SAMN14234659	SRR12857632	2007	MN	US	SC1	H	10750			FS/Stop	A27V	spd1,spd3	Z8,C2,ssa3
ABC280	SAMN14234672	SRR12857617	2007	TN	US	SC1	H	10750		L55fs		A27V	spd1,spd3	Z8,C2,ssa3
M07SR000613	SAMN14235030	SRR12857541	2007	CA-QC	CA	SC1	H	10750		L55fs		A27V	spd1,spd3	Z8,C2,ssa3
ON-53	SAMN14235145	SRR12857836	2007	CA-ON	CA	SC1	H	10750		L55fs		A27V	spd1,spd3	Z8,C2,ssa3
ON-54	SAMN14235146	SRR12857835	2007	CA-ON	CA	SC1	H	10750		L55fs		A27V	spd1,spd3	Z8,C2,ssa3
ABC269	SAMN14234661	SRR12857630	2007	TN	US	SC1	H	10750	Other			A27V	spd1,spd3	Z8,C2,ssa3
ABC275	SAMN14234667	SRR12857623	2007	NM	US	SC1	H	10750	Other			A27V	spd1,spd3	Z8,C2,ssa3
ABC276	SAMN14234668	SRR12857622	2007	NM	US	SC1	H	10750	Other			A27V	spd1,spd3	Z8,C2,ssa3
ABC246	SAMN14234638	SRR12857273	2007	GA	US	SC1	H	10750				A27V	spd1,spd3	Z8,C2,ssa3
ABC248	SAMN14234640	SRR12857271	2007	CO	US	SC1	H	10750				A27V	spd1,spd3	Z8,C2,ssa3
ABC251	SAMN14234643	SRR12857267	2007	MN	US	SC1	H	10750				A27V	spd1,spd3	Z8,C2,ssa3
ABC252	SAMN14234644	SRR12857266	2007	MN	US	SC1	H	10750				A27V	spd1,spd3	Z8,C2,ssa3
ABC254	SAMN14234646	SRR12857264	2007	MN	US	SC1	H	10750				A27V	spd1,spd3	Z8,C2,ssa3
ABC256	SAMN14234648	SRR12857262	2007	CO	US	SC1	H	10750				A27V	spd1,spd3	Z8,C2,ssa3
ABC259	SAMN14234651	SRR12857259	2007	GA	US	SC1	H	10750				A27V	spd1	Z8,C2,ssa3
ABC260	SAMN14234652	SRR12857257	2007	CA	US	SC1	H	10750				A27V	spd1,spd3	Z8,C2,ssa3
ABC265	SAMN14234657	SRR12857634	2007	CA	US	SC1	H	10750				A27V	spd1,spd3	Z8,C2,ssa3
ABC266	SAMN14234658	SRR12857633	2007	CA	US	SC1	H	10750				A27V	spd1,spd3	Z8,C2,ssa3
ABC270	SAMN14234662	SRR12857628	2007	CA	US	SC1	H	10750				A27V	spd1,spd3	Z8,C2,ssa3
ABC271	SAMN14234663	SRR12857627	2007	MD	US	SC1	H	10750				A27V	spd1,spd3	Z8,C2,ssa3
ABC277	SAMN14234669	SRR12857621	2007	CO	US	SC1	H	10750				A27V	spd1,spd3	Z8,C2,ssa3
ABC279	SAMN14234671	SRR12857619	2007	CA	US	SC1	H	10750				A27V	spd1,spd3	Z8,C2,ssa3
ABC272	SAMN14234664	SRR12857626	2007	CA	US	SC1	H	10750				A27V+	spd1,spd3	Z8,C2,ssa3
ON-52	SAMN14235144	SRR12857837	2007	CA-ON	CA	SC1	H	10750	Other	L55fs		FS/STOP	spd1,spd3	Z8,C2,ssa3
ABC268	SAMN14234660	SRR12857631	2007	CO	US	SC1	H	10750			Other		spd1,spd3	Z8,C2,ssa3
M07SR000121	SAMN14235029	SRR12857542	2007	CA-SK	CA	SC1	H	10750					spd1,spd3	Z8,C2,ssa3
ABC282	SAMN14234674	SRR12857615	2007	MD	US	SC2		M4C-392	T104I	L55fs	E196Stop		spd1,spd3	Z8,C2,ssa3
ABC249	SAMN14234641	SRR12857270	2007	OR	US	SC3	E	M4C-350	T104I	L55fs	E196Stop	Other	sdn,spd1,spd3	Z8,C2,ssa3
ABC247	SAMN14234639	SRR12857272	2007	MN	US	SC3	E	M4C-350	Other	L55fs	E196Stop		spd1,spd3	Z8,C2,ssa3
ABC274	SAMN14234666	SRR12857624	2007	MN	US	SC3	E	M4C-392	Other	L55fs	E196Stop		sdn,spd1,spd3	Z8,C2,ssa3
ABC250	SAMN14234642	SRR12857268	2007	MD	US	SC3	E	M4C-350	T104I	L55fs	E196Stop		spd1,spd3	Z8,C2,ssa3
ABC278	SAMN14234670	SRR12857620	2007	MN	US	SC3	E	M4C-350	T104I	L55fs	E196Stop		spd1,spd3	Z8,C2,ssa3
M07SR000031	SAMN14235028	SRR12857543	2007	CA-BC	CA	SC3	E	M4C-350	T104I	L55fs	E196Stop		spd1,spd3	Z8,C2,ssa3
ABC253	SAMN14234645	SRR12857265	2007	MN	US	SC3	E	M4C-392	T104I	L55fs	E196Stop		sdn,spd1,spd3	Z8,C2,ssa3
ABC255	SAMN14234647	SRR12857263	2007	MN	US	SC3	E	M4C-392	T104I	L55fs	E196Stop		sdn,spd1,spd3	Z8,C2,ssa3
ABC262	SAMN14234654	SRR12857255	2007	CO	US	SC3	E	M4C-392	T104I	L55fs	E196Stop		sdn,spd1,spd3	Z8,C2,ssa3
ABC263	SAMN14234655	SRR12857254	2007	CO	US	SC3	E	M4C-392	T104I	L55fs	E196Stop		sdn,spd1,spd3	Z8,C2,ssa3
ABC273	SAMN14234665	SRR12857625	2007	MN	US	SC3	E	M4C-392	T104I	L55fs	E196Stop		sdn,spd1,spd3	Z8,C2,ssa3
ABC283	SAMN14234675	SRR12857614	2007	MD	US	SC3	E	M4C-392	T104I	L55fs	E196Stop		spd1,spd3	Z8,C2,ssa3
ABC257	SAMN14234649	SRR12857261	2007	TN	US	SC3	E	M4C-unk	T104I	L55fs	E196Stop		spd1,spd3	Z8,C2,ssa3
ABC258	SAMN14234650	SRR12857260	2007	TN	US	SC3	E	M4C-unk	T104I	L55fs	E196Stop		spd1,spd3	Z8,C2,ssa3
ABC281	SAMN14234673	SRR12857616	2007	MD	US	SC3	E	M4C-unk	T104I	L55fs	E196Stop		spd1,spd3	Z8,C2,ssa3
ABC285	SAMN14234677	SRR12857612	2008	GA	US	SC1	H	10750			Other	A27V	spd1,spd3	Z8,C2,ssa3
M08SR001595	SAMN14235032	SRR12857538	2008	CA-BC	CA	SC1	H	10750		L55fs		A27V	spd1,spd3	Z8,C2,ssa3
ABC301	SAMN14234693	SRR12857768	2008	CA	US	SC1	H	10750	FS/STOP			A27V	spd1,spd3	Z8,C2,ssa3
ABC294	SAMN14234686	SRR12857602	2008	GA	US	SC1	H	10750	Other			A27V	spd1,spd3	Z8,C2,ssa3
ABC304	SAMN14234695	SRR12857766	2008	MN	US	SC1	H	10750	Other			A27V	spd1,spd3	Z8,C2,ssa3
ON-55	SAMN14235147	SRR12857834	2008	CA-ON	CA	SC1	H	10750	Other			A27V	spd1,spd3	Z8,C2,ssa3
ON-59	SAMN14235151	SRR12857830	2008	CA-ON	CA	SC1	H	10750	Other			A27V	spd1,spd3	Z8,C2,ssa3
ABC284	SAMN14234676	SRR12857613	2008	GA	US	SC1	H	10750				A27V	spd1,spd3	Z8,C2,ssa3
ABC287	SAMN14234679	SRR12857610	2008	CA	US	SC1	H	10750				A27V	spd1,spd3	Z8,C2,ssa3
ABC289	SAMN14234681	SRR12857608	2008	MN	US	SC1	H	10750				A27V	spd1,spd3	Z8,C2,ssa3
ABC292	SAMN14234684	SRR12857604	2008	CO	US	SC1	H	10750				A27V	spd1,spd3	Z8,C2,ssa3
ABC299	SAMN14234691	SRR12857772	2008	MN	US	SC1	H	10750				A27V	spd1,spd3	Z8,C2,ssa3
ABC306	SAMN14234697	SRR12857764	2008	TN	US	SC1	H	10750				A27V	spd1,spd3	Z8,C2,ssa3
ABC309	SAMN14234700	SRR12857761	2008	CO	US	SC1	H	10750			Other	A27V+	spd1,spd3	Z8,C2,ssa3
M08SR000104	SAMN14235031	SRR12857540	2008	CA-AB	CA	SC1	H	10750-unk					sdn,spd1,spd3	Z8,C2,ssa3
ABC296	SAMN14234688	SRR12857600	2008	NM	US	SC2		M4C-392	T104I	L55fs	E196Stop		spd1,spd3	Z8,C2,ssa3
ABC297	SAMN14234689	SRR12857774	2008	MD	US	SC2		M4C-392	T104I	L55fs	E196Stop		sdn,spd1,spd3	Z8,C2,ssa3
ABC288	SAMN14234680	SRR12857609	2008	OR	US	SC3	E	M4C-350	T104I	L55fs	E196Stop	Other	sdn,spd1,spd3	Z8,C2,ssa3
ABC300	SAMN14234692	SRR12857769	2008	OR	US	SC3	E	M4C-350	T104I	L55fs	E196Stop	Other	sdn,spd1,spd3	Z8,C2,ssa3
ABC308	SAMN14234699	SRR12857762	2008	MN	US	SC3	E	M4C-350	T104I	L55fs	E196Stop	Other	sdn,spd1,spd3	Z8,C2,ssa3
ABC293	SAMN14234685	SRR12857603	2008	CO	US	SC3	E	M4C-392	Other	L55fs	E196Stop		sdn,spd1,spd3	Z8,C2,ssa3
ON-57	SAMN14235149	SRR12857832	2008	CA-ON	CA	SC3	E	M4C-unk	Other	L55fs	E196Stop		spd1,spd3	Z8,C2,ssa3
ABC286	SAMN14234678	SRR12857611	2008	GA	US	SC3	E	M4C-350	T104I	L55fs	E196Stop		sdn,spd1,spd3	Z8,C2,ssa3
ABC291	SAMN14234683	SRR12857605	2008	NM	US	SC3	E	M4C-350	T104I	L55fs	E196Stop		sdn,spd1,spd3	Z8,C2,ssa3
ABC298	SAMN14234690	SRR12857773	2008	MD	US	SC3	E	M4C-350	T104I	L55fs	E196Stop		spd1,spd3	Z8,C2,ssa3
ABC305	SAMN14234696	SRR12857765	2008	MD	US	SC3	E	M4C-350	T104I	L55fs	E196Stop		sdn,spd1,spd3	Z8,C2,ssa3
ABC307	SAMN14234698	SRR12857763	2008	MN	US	SC3	E	M4C-350	T104I	L55fs	E196Stop		sdn,spd1,spd3	Z8,C2,ssa3
ON-56	SAMN14235148	SRR12857833	2008	CA-ON	CA	SC3	E	M4C-350	T104I	L55fs	E196Stop		sdn,spd1,spd3	Z8,C2,ssa3
ABC290	SAMN14234682	SRR12857606	2008	MN	US	SC3	E	M4C-392	T104I	L55fs	E196Stop		sdn,spd1,spd3	Z8,C2,ssa3
ABC295	SAMN14234687	SRR12857601	2008	MN	US	SC3	E	M4C-392	T104I	L55fs	E196Stop		sdn,spd1,spd3	Z8,C2,ssa3
ABC303	SAMN14234694	SRR12857767	2008	CA	US	SC3	E	M4C-392	T104I	L55fs	E196Stop		sdn,spd1,spd3	Z8,C2,ssa3
ON-58	SAMN14235150	SRR12857831	2008	CA-ON	CA	SC3	E	M4C-392	T104I	L55fs	E196Stop		sdn,spd1,spd3	Z8,C2,ssa3
ABC313	SAMN14234703	SRR12857757	2009	TN	US	SC1	H	10750			Other	A27V	spd1,spd3	Z8,C2,ssa3
ABC339	SAMN14234728	SRR12857429	2009	TN	US	SC1	H	10750			Other	A27V	spd1,spd3	Z8,C2,ssa3
M09SR000971	SAMN14235036	SRR12857534	2009	CA-QC	CA	SC1	H	10750		L55fs		A27V	spd1,spd3	Z8,C2,ssa3
ON-61	SAMN14235153	SRR12857827	2009	CA-ON	CA	SC1	H	10750		L55fs		A27V	spd1,spd3	Z8,C2,ssa3
ABC341	SAMN14234730	SRR12857427	2009	NY	US	SC1	H	10750	Other			A27V	spd1,spd3	Z8,C2,ssa3
ABC332	SAMN14234721	SRR12857437	2009	CO	US	SC1	H	10750	T104I			A27V	spd1,spd3	Z8,C2,ssa3
ABC324	SAMN14234714	SRR12857745	2009	NY	US	SC1	H	10750				A27V	sda2,spd1,spd3	Z8,C2,ssa3
ABC325	SAMN14234715	SRR12857744	2009	NY	US	SC1	H	10750				A27V	sda2,spd1,spd3	Z8,C2,ssa3
ABC337	SAMN14234726	SRR12857431	2009	OR	US	SC1	H	10750				A27V	spd1,spd3	Z8,C2,ssa3
ABC338	SAMN14234727	SRR12857430	2009	NM	US	SC1	H	10750				A27V	spd1,spd3	Z8,C2,ssa3
ABC345	SAMN14234734	SRR12857422	2009	TN	US	SC1	H	10750				A27V	spd1,spd3	Z8,C2,ssa3
ABC347	SAMN14234736	SRR12857420	2009	MN	US	SC1	H	10750				A27V	spd1,spd3	Z8,C2,ssa3
M09SR000354	SAMN14235034	SRR12857536	2009	CA-NB	CA	SC1	H	10750				A27V	spd1,spd3	Z8,C2,ssa3
M09SR000715	SAMN14235035	SRR12857535	2009	CA-QC	CA	SC1	H	10750				A27V	spd1,spd3	Z8,C2,ssa3
ABC312	SAMN14234702	SRR12857758	2009	TN	US	SC1	H	10750			Other		spd1,spd3	Z8,C2,ssa3
ABC323	SAMN14234713	SRR12857746	2009	CA	US	SC1	H	10750			Other		spd1,spd3	Z8,C2,ssa3
ABC331	SAMN14234720	SRR12857739	2009	CO	US	SC1	H	10750			Other		spd1,spd3	Z8,C2,ssa3
ABC336	SAMN14234725	SRR12857432	2009	CO	US	SC1	H	10750					spd1,spd3	Z8,C2,ssa3
ABC315	SAMN14234705	SRR12857755	2009	GA	US	SC2		M4C-392	Other	L55fs	E196Stop		spd1,spd3	Z8,C2,ssa3
ABC320	SAMN14234710	SRR12857750	2009	TN	US	SC2		M4C-392	T104I	L55fs	E196Stop		spd1,spd3	Z8,C2,ssa3
ABC316	SAMN14234706	SRR12857754	2009	MN	US	SC3	E	M4C-350	T104I	L55fs	E196Stop	Other	sdn,spd1,spd3	Z8,C2,ssa3
ABC318	SAMN14234708	SRR12857752	2009	OR	US	SC3	E	M4C-350	T104I	L55fs	E196Stop	Other	sdn,spd1,spd3	Z8,C2,ssa3
ABC321	SAMN14234711	SRR12857749	2009	MN	US	SC3	E	M4C-350	T104I	L55fs	E196Stop	Other	sdn,spd1,spd3	Z8,C2,ssa3
ABC322	SAMN14234712	SRR12857747	2009	NM	US	SC3	E	M4C-350	T104I	L55fs	E196Stop	Other	sdn,spd1,spd3	Z8,C2,ssa3
M09SR000036	SAMN14235033	SRR12857537	2009	CA-BC	CA	SC3	E	M4C-350	T104I	L55fs	E196Stop	Other	sdn,spd1,spd3	Z8,C2,ssa3
M09SR001486	SAMN14235037	SRR12857533	2009	CA-QC	CA	SC3	E	M4C-350	T104I	L55fs	E196Stop	Other	sdn,spd1,spd3	Z8,C2,ssa3
ON-60	SAMN14235152	SRR12857829	2009	CA-ON	CA	SC3	E	M4C-392	T104I	L55fs	E196Stop	Other	sdn,spd1,spd3	Z8,C2,ssa3
ABC330	SAMN14234719	SRR12857740	2009	CO	US	SC3	E	M4C-350	Other	L55fs	E196Stop		sdn,spd1,spd3	Z8,C2,ssa3
ABC334	SAMN14234723	SRR12857434	2009	MN	US	SC3	E	M4C-392	Other	L55fs	E196Stop		sdn,spd1,spd3	Z8,C2,ssa3
ABC344	SAMN14234733	SRR12857423	2009	CO	US	SC3	E	M4C-392	Other	L55fs	E196Stop		sdn,spd1,spd3	Z8,C2,ssa3
ABC342	SAMN14234731	SRR12857426	2009	CA	US	SC3	E	M4C-350	T104I	L55fs	E196Stop		sdn,spd1,spd3	Z8,C2,ssa3
ABC343	SAMN14234732	SRR12857424	2009	CA	US	SC3	E	M4C-350	T104I	L55fs	E196Stop		sdn,spd1,spd3	Z8,C2,ssa3
ABC346	SAMN14234735	SRR12857421	2009	CA	US	SC3	E	M4C-350	T104I	L55fs	E196Stop		sdn,spd1,spd3	Z8,C2,ssa3
ON-62	SAMN14235154	SRR12857826	2009	CA-ON	CA	SC3	E	M4C-350	T104I	L55fs	E196Stop		sdn,spd1,spd3	Z8,C2,ssa3
ABC310	SAMN14234701	SRR12857760	2009	MN	US	SC3	E	M4C-392	T104I	L55fs	E196Stop		sdn,spd1,spd3	Z8,C2,ssa3
ABC314	SAMN14234704	SRR12857756	2009	CO	US	SC3	E	M4C-392	T104I	L55fs	E196Stop		sdn,spd1,spd3	Z8,C2,ssa3
ABC317	SAMN14234707	SRR12857753	2009	MN	US	SC3	E	M4C-392	T104I	L55fs	E196Stop		sdn,spd1,spd3	Z8,C2,ssa3
ABC319	SAMN14234709	SRR12857751	2009	TN	US	SC3	E	M4C-392	T104I	L55fs	E196Stop		sdn,spd1,spd3	Z8,C2,ssa3
ABC326	SAMN14234716	SRR12857743	2009	CO	US	SC3	E	M4C-392	T104I	L55fs	E196Stop		sdn,spd1,spd3	Z8,C2,ssa3
ABC328	SAMN14234717	SRR12857742	2009	CO	US	SC3	E	M4C-392	T104I	L55fs	E196Stop		sdn,spd1,spd3	Z8,C2,ssa3
ABC329	SAMN14234718	SRR12857741	2009	CO	US	SC3	E	M4C-392	T104I	L55fs	E196Stop		sdn,spd1,spd3	Z8,C2,ssa3
ABC333	SAMN14234722	SRR12857435	2009	MN	US	SC3	E	M4C-392	T104I	L55fs	E196Stop		spd1,spd3	Z8,C2,ssa3
ABC335	SAMN14234724	SRR12857433	2009	CO	US	SC3	E	M4C-392	T104I	L55fs	E196Stop		sdn,spd1,spd3	Z8,C2,ssa3
ABC340	SAMN14234729	SRR12857428	2009	NY	US	SC3	E	M4C-392	T104I	L55fs	E196Stop		spd1,spd3	Z8,C2,ssa3
ABC348	SAMN14234737	SRR12857419	2009	MN	US	SC3	E	M4C-unk	T104I	L55fs	E196Stop		spd1,spd3	Z8,C2,ssa3
ABC373	SAMN14234761	SRR12857591	2010	NM	US	SC1	H	10750			Other	A27V	spd1,spd3	Z8,C2,ssa3
ABC384	SAMN14234770	SRR12857581	2010	NM	US	SC1	H	10750			Other	A27V	spd1,spd3	Z8,C2,ssa3
ON-65	SAMN14235157	SRR12857823	2010	CA-ON	CA	SC1	H	10750	Other	L55fs		A27V	spd1,spd3	Z8,C2,ssa3
ON-63	SAMN14235155	SRR12857825	2010	CA-ON	CA	SC1	H	10750		L55fs		A27V	spd1,spd3	Z8,C2,ssa3
ABC364	SAMN14234753	SRR12857599	2010	TN	US	SC1	H	10750	FS/STOP			A27V	spd1,spd3	Z8,C2,ssa3
ABC365	SAMN14234754	SRR12857598	2010	OR	US	SC1	H	10750	FS/STOP			A27V	spd1,spd3	Z8,C2,ssa3
ABC386	SAMN14234772	SRR12857578	2010	GA	US	SC1	H	10750	Other			A27V	spd1,spd3	Z8,C2,ssa3
ON-64	SAMN14235156	SRR12857824	2010	CA-ON	CA	SC1	H	10750	Other			A27V	spd1,spd3	Z8,C2,ssa3
ABC349	SAMN14234738	SRR12857418	2010	GA	US	SC1	H	10750				A27V	spd1,spd3	Z8,C2,ssa3
ABC363	SAMN14234752	SRR12857402	2010	TN	US	SC1	H	10750				A27V	spd1,spd3	Z8,C2,ssa3
ABC372	SAMN14234760	SRR12857592	2010	CA	US	SC1	H	10750				A27V	spd1,spd3	Z8,C2,ssa3
ABC392	SAMN14234778	SRR12857572	2010	OR	US	SC1	H	10750				A27V	spd1,spd3	Z8,C2,ssa3
ABC362	SAMN14234751	SRR12857404	2010	NY	US	SC1	H	10750				A27V	spd1,spd3	Z8,C2,ssa3
M10SR000122	SAMN14235038	SRR12857532	2010	CA-AB	CA	SC1	H	10750				A27V	spd1,spd3	Z8,C2,ssa3
ABC394	SAMN14234780	SRR12857570	2010	CO	US	SC1	H	10750			Other		spd1,spd3	Z8,C2,ssa3
ABC357	SAMN14234746	SRR12857409	2010	GA	US	SC1	H	10750					spd1,spd3	Z8,C2,ssa3
ABC367	SAMN14234756	SRR12857596	2010	MN	US	SC2		M4C-392	Other	L55fs	E196Stop		sdn,spd1,spd3	Z8,C2,ssa3
ABC356	SAMN14234745	SRR12857410	2010	MN	US	SC2		M4C-392	T104I	L55fs	E196Stop		sdn,spd1,spd3	Z8,C2,ssa3
ABC358	SAMN14234747	SRR12857408	2010	GA	US	SC2		M4C-392	T104I	L55fs	E196Stop		spd1,spd3	Z8,C2,ssa3
ABC369	SAMN14234758	SRR12857594	2010	MN	US	SC2		M4C-392	T104I	L55fs	E196Stop		sdn,spd1,spd3	Z8,C2,ssa3
ABC391	SAMN14234777	SRR12857573	2010	MN	US	SC2		M4C-392	T104I	L55fs	E196Stop		sdn,spd1,spd3	Z8,C2,ssa3
ABC354	SAMN14234743	SRR12857412	2010	MN	US	SC3	E	M4C-350	T104I	L55fs	E196Stop	A27V	spd1,spd3	Z8,C2,ssa3
ABC361	SAMN14234750	SRR12857405	2010	OR	US	SC3	E	M4C-350	T104I	L55fs	E196Stop	Other	sdn,spd1,spd3	Z8,C2,ssa3
ABC388	SAMN14234774	SRR12857576	2010	CA	US	SC3	E	M4C-350	T104I	L55fs	E196Stop	Other	sdn,spd1,spd3	Z8,C2,ssa3
M10SR000212	SAMN14235039	SRR12857531	2010	CA-QC	CA	SC3	E	M4C-350	T104I	L55fs	E196Stop	Other	sdn,spd1,spd3	Z8,C2,ssa3
ABC353	SAMN14234742	SRR12857413	2010	MN	US	SC3	E	M4C-392	T104I	L55fs	E196Stop	Other	sdn,spd1,spd3	Z8,C2,ssa3
ABC389	SAMN14234775	SRR12857575	2010	CO	US	SC3	E	M4C-350	Other	L55fs	E196Stop		sdn,spd1,spd3	Z8,C2,ssa3
ABC352	SAMN14234741	SRR12857415	2010	GA	US	SC3	E	M4C-350	T104I	L55fs	E196Stop		sdn,spd1,spd3	Z8,C2,ssa3
ABC360	SAMN14234749	SRR12857406	2010	CO	US	SC3	E	M4C-350	T104I	L55fs	E196Stop		sdn,spd1,spd3	Z8,C2,ssa3
ABC366	SAMN14234755	SRR12857597	2010	MN	US	SC3	E	M4C-350	T104I	L55fs	E196Stop		sdn,spd1,spd3	Z8,C2,ssa3
ABC376	SAMN14234764	SRR12857587	2010	CO	US	SC3	E	M4C-350	T104I	L55fs	E196Stop		sdn,spd1,spd3	Z8,C2,ssa3
ABC380	SAMN14234768	SRR12857583	2010	NY	US	SC3	E	M4C-350	T104I	L55fs	E196Stop		spd1,spd3	Z8,C2,ssa3
ABC385	SAMN14234771	SRR12857580	2010	GA	US	SC3	E	M4C-350	T104I	L55fs	E196Stop		sdn,spd1,spd3	Z8,C2,ssa3
ABC393	SAMN14234779	SRR12857571	2010	MD	US	SC3	E	M4C-350	T104I	L55fs	E196Stop		spd1,spd3	Z8,C2,ssa3
M10SR000272	SAMN14235040	SRR12857530	2010	CA-BC	CA	SC3	E	M4C-350	T104I	L55fs	E196Stop		spd1,spd3	Z8,C2,ssa3
ABC351	SAMN14234740	SRR12857416	2010	TN	US	SC3	E	M4C-392	T104I	L55fs	E196Stop		sdn,spd1,spd3	Z8,C2,ssa3
ABC355	SAMN14234744	SRR12857411	2010	MN	US	SC3	E	M4C-392	T104I	L55fs	E196Stop		sdn,spd1,spd3	Z8,C2,ssa3
ABC359	SAMN14234748	SRR12857407	2010	NM	US	SC3	E	M4C-392	T104I	L55fs	E196Stop		sdn,spd1,spd3	Z8,C2,ssa3
ABC368	SAMN14234757	SRR12857595	2010	TN	US	SC3	E	M4C-392	T104I	L55fs	E196Stop		sdn,spd1,spd3	Z8,C2,ssa3
ABC374	SAMN14234762	SRR12857589	2010	CO	US	SC3	E	M4C-392	T104I	L55fs	E196Stop		sdn,spd1,spd3	Z8,C2,ssa3
ABC375	SAMN14234763	SRR12857588	2010	CO	US	SC3	E	M4C-392	T104I	L55fs	E196Stop		sdn,spd1,spd3	Z8,C2,ssa3
ABC377	SAMN14234765	SRR12857586	2010	CO	US	SC3	E	M4C-392	T104I	L55fs	E196Stop		sdn,spd1,spd3	Z8,C2,ssa3
ABC379	SAMN14234767	SRR12857584	2010	CO	US	SC3	E	M4C-392	T104I	L55fs	E196Stop		sdn,spd1,spd3	Z8,C2,ssa3
ABC381	SAMN14234769	SRR12857582	2010	MN	US	SC3	E	M4C-392	T104I	L55fs	E196Stop		sdn,spd1,spd3	Z8,C2,ssa3
ABC387	SAMN14234773	SRR12857577	2010	TN	US	SC3	E	M4C-392	T104I	L55fs	E196Stop		sdn,spd1,spd3	Z8,C2,ssa3
ABC390	SAMN14234776	SRR12857574	2010	CO	US	SC3	E	M4C-392	T104I	L55fs	E196Stop		sdn,spd1,spd3	Z8,C2,ssa3
ABC350	SAMN14234739	SRR12857417	2010	TN	US	SC3	E	M4C-unk	T104I	L55fs	E196Stop		spd1,spd3	Z8,C2,ssa3
ABC370	SAMN14234759	SRR12857593	2010	MN	US	SC3	E	M4C-unk	T104I	L55fs	E196Stop		sdn,spd1,spd3	Z8,C2,ssa3
ABC378	SAMN14234766	SRR12857585	2010	TN	US	SC3	E	M4C-unk	T104I	L55fs	E196Stop		spd1,spd3	Z8,C2,ssa3
ABC426	SAMN14234812	SRR12857999	2011	TN	US	SC1	H	10750			FS/Stop	A27V	spd1	Z8,C2,ssa3
ABC399	SAMN14234785	SRR12857564	2011	MD	US	SC1	H	10750			Other	A27V	spd1,spd3	Z8,C2,ssa3
ABC400	SAMN14234786	SRR12857500	2011	MD	US	SC1	H	10750		L55fs		A27V	spd1,spd3	Z8,C2,ssa3
ON-66	SAMN14235158	SRR12857822	2011	CA-ON	CA	SC1	H	10750		L55fs		A27V	spd3	Other
NGAS760	SAMN02570781	SRR1106034	2011	CA-ON	CA	SC1	H	10750-unk		L55fs		A27V	spd1,spd3	Other
ABC409	SAMN14234795	SRR12857488	2011	NY	US	SC1	H	10750	FS/STOP			A27V	spd1,spd3	Z8,C2,ssa3
ABC398	SAMN14234784	SRR12857565	2011	NY	US	SC1	H	10750	Other			A27V	spd3	Other
ABC422	SAMN14234808	SRR12857473	2011	NY	US	SC1	H	10750	Other			A27V	spd3	Other
ABC401	SAMN14234787	SRR12857498	2011	TN	US	SC1	H	10750				A27V	spd1,spd3	Z8,C2,ssa3
ABC421	SAMN14234807	SRR12857475	2011	GA	US	SC1	H	10750				A27V	spd1,spd3	Z8,C2,ssa3
ABC425	SAMN14234811	SRR12858001	2011	GA	US	SC1	H	10750				A27V	spd1,spd3	Z8,C2,ssa3
ABC430	SAMN14234816	SRR12857995	2011	NM	US	SC1	H	10750				A27V	spd1	Z8,C2,ssa3
ABC438	SAMN14234824	SRR12857986	2011	TN	US	SC1	H	10750				A27V	spd1	Other
ABC404	SAMN14234790	SRR12857495	2011	NY	US	SC1	H	10750				A27V	spd1,spd3	Z8,C2,ssa3
M11SR000020	SAMN14235041	SRR12857529	2011	CA-AB	CA	SC1	H	10750				A27V	spd1,spd3	Z8,C2,ssa3
M11SR000107	SAMN14235042	SRR12857527	2011	CA-AB	CA	SC1	H	10750				A27V	spd1,spd3	Z8,C2,ssa3
M11SR000204	SAMN14235043	SRR12857526	2011	CA-AB	CA	SC1	H	10750				A27V	spd1,spd3	Z8,C2,ssa3
M11SR000412	SAMN14235044	SRR12857525	2011	CA-AB	CA	SC1	H	10750				A27V	spd1,spd3	Z8,C2,ssa3
ABC414	SAMN14234800	SRR12857483	2011	MD	US	SC1	H	10750			Other	Other	spd3	Other
ABC407	SAMN14234793	SRR12857490	2011	MN	US	SC2		M4C-350	T104I	L55fs	E196Stop		sdn,spd1,spd3	Z8,C2,ssa3
ABC412	SAMN14234798	SRR12857485	2011	MN	US	SC2		M4C-392	T104I	L55fs	E196Stop		sdn,spd1,spd3	Z8,C2,ssa3
ABC432	SAMN14234818	SRR12857993	2011	MN	US	SC2		M4C-392	T104I	L55fs	E196Stop		sdn,spd1,spd3	Z8,C2,ssa3
ABC418	SAMN14234804	SRR12857478	2011	MN	US	SC3	E	M4C-350	T104I	L55fs	E196Stop	A27V	spd1,spd3	Z8,C2,ssa3
ABC434	SAMN14234820	SRR12857991	2011	MN	US	SC3	E	M4C-350	T104I	L55fs	E196Stop	A27V	spd1,spd3	Z8,C2,ssa3
ABC417	SAMN14234803	SRR12857479	2011	CA	US	SC3	E	M4C-350	T104I	L55fs	E196Stop	Other	sdn,spd1,spd3	Z8,C2,ssa3
ABC420	SAMN14234806	SRR12857476	2011	CO	US	SC3	E	M4C-350	T104I	L55fs	E196Stop	Other	sdn,spd1,spd3	Z8,C2,ssa3
ABC436	SAMN14234822	SRR12857988	2011	CO	US	SC3	E	M4C-357	T104I	L55fs	E196Stop	Other	sdn,spd1,spd3	Z8,C2,ssa3
ABC415	SAMN14234801	SRR12857482	2011	NM	US	SC3	E	M4C-392	T104I	L55fs	E196Stop	Other	sdn,spd1,spd3	Z8,C2,ssa3
ABC405	SAMN14234791	SRR12857494	2011	NY	US	SC3	E	M4C-392	FS/STOP	L55fs	E196Stop		sdn,spd1,spd3	Z8,C2,ssa3
ABC419	SAMN14234805	SRR12857477	2011	MN	US	SC3	E	M4C-392	FS/STOP	L55fs	E196Stop		sdn,spd1,spd3	Z8,C2,ssa3
ABC397	SAMN14234783	SRR12857566	2011	NY	US	SC3	E	M4C-350	Other	L55fs	E196Stop		spd1,spd3	Z8,C2,ssa3
ABC429	SAMN14234815	SRR12857996	2011	NM	US	SC3	E	M4C-357	Other	L55fs	E196Stop		sdn,spd1,spd3	Z8,C2,ssa3
ABC433	SAMN14234819	SRR12857992	2011	NY	US	SC3	E	M4C-392	Other	L55fs	E196Stop		spd1,spd3	Z8,C2,ssa3
ABC402	SAMN14234788	SRR12857497	2011	TN	US	SC3	E	M4C-350	T104I	L55fs	E196Stop		spd1,spd3	Z8,C2,ssa3
ABC416	SAMN14234802	SRR12857480	2011	MD	US	SC3	E	M4C-350	T104I	L55fs	E196Stop		spd1,spd3	Z8,C2,ssa3
ABC431	SAMN14234817	SRR12857994	2011	GA	US	SC3	E	M4C-350	T104I	L55fs	E196Stop		sdn,spd1,spd3	Z8,C2,ssa3
ABC411	SAMN14234797	SRR12857486	2011	CA	US	SC3	E	M4C-357	T104I	L55fs	E196Stop		sdn,spd1,spd3	Z8,C2,ssa3
ABC413	SAMN14234799	SRR12857484	2011	CA	US	SC3	E	M4C-357	T104I	L55fs	E196Stop		sdn,spd1,spd3	Z8,C2,ssa3
ABC428	SAMN14234814	SRR12857997	2011	OR	US	SC3	E	M4C-357	T104I	L55fs	E196Stop		sdn,spd1,spd3	Z8,C2,ssa3
ABC396	SAMN14234782	SRR12857567	2011	GA	US	SC3	E	M4C-392	T104I	L55fs	E196Stop		sdn,spd1,spd3	Z8,C2,ssa3
ABC403	SAMN14234789	SRR12857496	2011	TN	US	SC3	E	M4C-392	T104I	L55fs	E196Stop		spd1,spd3	Z8,C2,ssa3
ABC406	SAMN14234792	SRR12857491	2011	MN	US	SC3	E	M4C-392	T104I	L55fs	E196Stop		sdn,spd1,spd3	Z8,C2,ssa3
ABC410	SAMN14234796	SRR12857487	2011	NY	US	SC3	E	M4C-392	T104I	L55fs	E196Stop		spd1,spd3	Z8,C2,ssa3
ABC423	SAMN14234809	SRR12858003	2011	CA	US	SC3	E	M4C-392	T104I	L55fs	E196Stop		sdn,spd1,spd3	Z8,C2,ssa3
ABC424	SAMN14234810	SRR12858002	2011	CA	US	SC3	E	M4C-392	T104I	L55fs	E196Stop		sdn,spd1,spd3	Z8,C2,ssa3
ABC427	SAMN14234813	SRR12857998	2011	TN	US	SC3	E	M4C-392	T104I	L55fs	E196Stop		sdn,spd1,spd3	Z8,C2,ssa3
ABC435	SAMN14234821	SRR12857990	2011	MN	US	SC3	E	M4C-392	T104I	L55fs	E196Stop		spd1,spd3	Z8,C2,ssa3
ABC437	SAMN14234823	SRR12857987	2011	CO	US	SC3	E	M4C-392	T104I	L55fs	E196Stop		sdn,spd1,spd3	Z8,C2,ssa3
ON-67	SAMN14235159	SRR12857821	2011	CA-ON	CA	SC3	E	M4C-392	T104I	L55fs	E196Stop		sdn,spd1,spd3	Z8,C2,ssa3
NGAS228	SAMN02570629	SRR1105882	2011	CA-ON	CA	SC3	E	M4C-unk	T104I	L55fs	E196Stop		sdn,spd1,spd3	Other
ABC395	SAMN14234781	SRR12857569	2011	NY	US	SC3	E	M4C-unk	T104I	L55fs	E196Stop		spd1,spd3	Z8,C2,ssa3
ABC408	SAMN14234794	SRR12857489	2011	MN	US	SC3	E	M4C-unk	T104I	L55fs	E196Stop		sdn,spd1,spd3	Z8,C2,ssa3
ABC447	SAMN14234833	SRR12857976	2012	GA	US	SC1	H	10750		L55fs		A27V	spd1,spd3	Z8,C2,ssa3
ABC445	SAMN14234831	SRR12857979	2012	GA	US	SC1	H	10750	Other			A27V	spd1,spd3	Z8,C2,ssa3
ABC442	SAMN14234828	SRR12857982	2012	TN	US	SC1	H	10750				A27V	spd1,spd3	Z8,C2,ssa3
ABC449	SAMN14234835	SRR12857974	2012	TN	US	SC1	H	10750				A27V	spd1,spd3	Z8,C2,ssa3
ABC459	SAMN14234845	SRR12857963	2012	CO	US	SC1	H	10750				A27V	spd1,spd3	Z8,C2,ssa3
M12SR000167	SAMN14235045	SRR12857524	2012	CA-AB	CA	SC1	H	10750				A27V	spd1,spd3	Z8,C2,ssa3
ON-70	SAMN14235162	SRR12857818	2012	CA-ON	CA	SC1	H	10750				A27V	spd1,spd3	Z8,C2,ssa3
ABC455	SAMN14234841	SRR12857968	2012	MN	US	SC3	E	M4C-350	T104I	L55fs	E196Stop	A27V	spd1,spd3	Z8,C2,ssa3
ABC460	SAMN14234846	SRR12857962	2012	MN	US	SC3	E	M4C-350	T104I	L55fs	E196Stop	A27V	spd1,spd3	Z8,C2,ssa3
ABC461	SAMN14234847	SRR12857961	2012	MN	US	SC3	E	M4C-350	T104I	L55fs	E196Stop	A27V	spd1,spd3	Z8,C2,ssa3
ABC462	SAMN14234848	SRR12857960	2012	MN	US	SC3	E	M4C-350	T104I	L55fs	E196Stop	A27V	spd1,spd3	Z8,C2,ssa3
ABC450	SAMN14234836	SRR12857973	2012	CA	US	SC3	E	M4C-357	T104I	L55fs	E196Stop	A27V	sdn,spd1,spd3	Z8,C2,ssa3
ABC443	SAMN14234829	SRR12857981	2012	NY	US	SC3	E	M4C-392	Other	L55fs	E196Stop	Other	spd1,spd3	Z8,C2,ssa3
ABC466	SAMN14234852	SRR12857227	2012	MN	US	SC3	E	M4C-392	Other	L55fs	E196Stop	Other	sdn,spd1,spd3	Z8,C2,ssa3
ABC452	SAMN14234838	SRR12857971	2012	MN	US	SC3	E	M4C-392	T104I	L55fs	E196Stop	Other	sdn,spd1,spd3	Z8,C2,ssa3
ABC465	SAMN14234851	SRR12857230	2012	TN	US	SC3	E	M4C-unk	T104I	L55fs	E196Stop	Other	sdn,spd1,spd3	Z8,C2,ssa3
ABC464	SAMN14234850	SRR12857958	2012	GA	US	SC3	E	M4C-350	Other	L55fs	E196Stop		sdn,spd1,spd3	Z8,C2,ssa3
ABC451	SAMN14234837	SRR12857972	2012	CA	US	SC3	E	M4C-357	Other	L55fs	E196Stop		sdn,spd1,spd3	Z8,C2,ssa3
ABC440	SAMN14234826	SRR12857984	2012	NY	US	SC3	E	M4C-392	Other	L55fs	E196Stop		spd1,spd3	Z8,C2,ssa3
ABC456	SAMN14234842	SRR12857966	2012	NY	US	SC3	E	M4C-unk	Other	L55fs	E196Stop		spd1,spd3	Z8,C2,ssa3
ABC439	SAMN14234825	SRR12857985	2012	GA	US	SC3	E	M4C-350	T104I	L55fs	E196Stop		sdn,spd1,spd3	Z8,C2,ssa3
ABC446	SAMN14234832	SRR12857977	2012	GA	US	SC3	E	M4C-350	T104I	L55fs	E196Stop		sdn,spd1,spd3	Z8,C2,ssa3
ABC448	SAMN14234834	SRR12857975	2012	NM	US	SC3	E	M4C-350	T104I	L55fs	E196Stop		sdn,spd1,spd3	Z8,C2,ssa3
ABC453	SAMN14234839	SRR12857970	2012	MN	US	SC3	E	M4C-350	T104I	L55fs	E196Stop		spd1,spd3	Z8,C2,ssa3
ABC454	SAMN14234840	SRR12857969	2012	MN	US	SC3	E	M4C-350	T104I	L55fs	E196Stop		sdn,spd1,spd3	Z8,C2,ssa3
ABC458	SAMN14234844	SRR12857964	2012	GA	US	SC3	E	M4C-350	T104I	L55fs	E196Stop		sdn,spd1,spd3	Z8,C2,ssa3
ABC463	SAMN14234849	SRR12857959	2012	MN	US	SC3	E	M4C-350	T104I	L55fs	E196Stop		sdn,spd1,spd3	Z8,C2,ssa3
ABC467	SAMN14234853	SRR12857226	2012	MN	US	SC3	E	M4C-350	T104I	L55fs	E196Stop		sdn,spd1,spd3	Z8,C2,ssa3
ABC469	SAMN14234855	SRR12857224	2012	GA	US	SC3	E	M4C-350	T104I	L55fs	E196Stop		sdn,spd1,spd3	Z8,C2,ssa3
ABC471	SAMN14234857	SRR12857222	2012	GA	US	SC3	E	M4C-350	T104I	L55fs	E196Stop		sdn,spd1,spd3	Z8,C2,ssa3
ABC474	SAMN14234859	SRR12857220	2012	MD	US	SC3	E	M4C-350	T104I	L55fs	E196Stop		spd1,spd3	Z8,C2,ssa3
ABC441	SAMN14234827	SRR12857983	2012	CO	US	SC3	E	M4C-392	T104I	L55fs	E196Stop		sdn,spd1,spd3	Z8,C2,ssa3
ABC444	SAMN14234830	SRR12857980	2012	CA	US	SC3	E	M4C-392	T104I	L55fs	E196Stop		sdn,spd1,spd3	Z8,C2,ssa3
ABC457	SAMN14234843	SRR12857965	2012	CO	US	SC3	E	M4C-392	T104I	L55fs	E196Stop		sdn,spd1,spd3	Z8,C2,ssa3
ABC468	SAMN14234854	SRR12857225	2012	CO	US	SC3	E	M4C-392	T104I	L55fs	E196Stop		sdn,spd1,spd3	Z8,C2,ssa3
M12SR000425	SAMN14235046	SRR12857523	2012	CA-AB	CA	SC3	E	M4C-392	T104I	L55fs	E196Stop		spd1,spd3	Other
ON-68	SAMN14235160	SRR12857820	2012	CA-ON	CA	SC3	E	M4C-392	T104I	L55fs	E196Stop		spd1,spd3	Z8,C2,ssa3
ON-69	SAMN14235161	SRR12857819	2012	CA-ON	CA	SC3	E	M4C-392	T104I	L55fs	E196Stop		sdn,spd1,spd3	Z8,C2,ssa3
NGAS493	SAMN02570700	SRR1105953	2012	CA-ON	CA	SC3	E	M4C-unk	T104I	L55fs	E196Stop		spd1,spd3	Other
ABC470	SAMN14234856	SRR12857223	2012	MN	US	SC3	E	M4C-unk	T104I	L55fs	E196Stop		sdn,spd1,spd3	Z8,C2,ssa3
ABC472	SAMN14234858	SRR12857221	2012	TN	US	SC3	E	M4C-unk	T104I	L55fs	E196Stop		spd1,spd3	Z8,C2,ssa3
M13SR000460	SAMN14235049	SRR12857520	2013	CA-AB	CA	SC1	H	10750			FS/Stop	A27V	spd1,spd3	Z8,C2,ssa3
ABC478	SAMN14234863	SRR12857215	2013	MD	US	SC1	H	10750			Other	A27V	spd1,spd3	Z8,C2,ssa3
ABC511	SAMN14234894	SRR12857312	2013	MD	US	SC1	H	10750	Other	L55fs		A27V	spd1,spd3	Z8,C2,ssa3
NGAS670	SAMN02570759	SRR1106012	2013	CA-ON	CA	SC1	H	10750-unk		L55fs		A27V	spd1,spd3	Other
NGAS675	SAMN02570763	SRR1106016	2013	CA-ON	CA	SC1	H	10750-unk		L55fs		A27V	spd1,spd3	Other
ABC508	SAMN14234891	SRR12857317	2013	CO	US	SC1	H	10750	Other			A27V	spd1,spd3	Z8,C2,ssa3
ABC491	SAMN14234875	SRR12857202	2013	MN	US	SC1	H	10750				A27V	spd1,spd3	Z8,C2,ssa3
ABC515	SAMN14234898	SRR12857308	2013	NM	US	SC1	H	10750				A27V	spd1,spd3	Z8,C2,ssa3
ABC481	SAMN14234866	SRR12857212	2013	MN	US	SC1	H	10750				A27V	spd1,spd3	Z8,C2,ssa3
ON-72	SAMN14235164	SRR12857704	2013	CA-ON	CA	SC1	H	10750				A27V	spd1,spd3	Z8,C2,ssa3
M13SR000227	SAMN14235048	SRR12857521	2013	CA-AB	CA	SC1	H	10750-unk				A27V	spd1,spd3	Z8,C2,ssa3
ABC521	SAMN14234904	SRR12857301	2013	MD	US	SC1	H	10750					sdn,spd1,spd3	Z8,C2,ssa3
ABC498	SAMN14234881	SRR12857196	2013	MN	US	SC3	E	M4C-350	T104I	L55fs	E196Stop	A27V	spd1,spd3	Z8,C2,ssa3
ABC504	SAMN14234887	SRR12857321	2013	MN	US	SC3	E	M4C-350	T104I	L55fs	E196Stop	A27V	spd1,spd3	Z8,C2,ssa3
ABC509	SAMN14234892	SRR12857314	2013	MN	US	SC3	E	M4C-350	T104I	L55fs	E196Stop	A27V	spd1,spd3	Z8,C2,ssa3
ABC510	SAMN14234893	SRR12857313	2013	MD	US	SC3	E	M4C-350	T104I	L55fs	E196Stop	A27V	spd1,spd3	Z8,C2,ssa3
ABC516	SAMN14234899	SRR12857307	2013	MN	US	SC3	E	M4C-350	T104I	L55fs	E196Stop	A27V	spd1,spd3	Z8,C2,ssa3
ABC517	SAMN14234900	SRR12857306	2013	MN	US	SC3	E	M4C-350	T104I	L55fs	E196Stop	A27V	spd1,spd3	Z8,C2,ssa3
ABC500	SAMN14234883	SRR12857325	2013	GA	US	SC3	E	M4C-350	Other	L55fs	E196Stop	Other	sdn,spd1,spd3	Z8,C2,ssa3
ABC493	SAMN14234877	SRR12857200	2013	NY	US	SC3	E	M4C-350	T104I	L55fs	E196Stop	Other	sdn,spd1,spd3	Z8,C2,ssa3
ON-73	SAMN14235165	SRR12857703	2013	CA-ON	CA	SC3	E	M4C-350	T104I	L55fs	E196Stop	Other	sdn,spd1,spd3	Z8,C2,ssa3
ABC490	SAMN14234874	SRR12857203	2013	TN	US	SC3	E	M4C-357	T104I	L55fs	E196Stop	Other	sdn,spd1,spd3	Z8,C2,ssa3
ABC507	SAMN14234890	SRR12857318	2013	OR	US	SC3	E	M4C-357	T104I	L55fs	E196Stop	Other	sdn,spd1,spd3	Z8,C2,ssa3
ABC476	SAMN14234861	SRR12857218	2013	MN	US	SC3	E	M4C-392	T104I	L55fs	E196Stop	Other	sdn,spd1,spd3	Z8,C2,ssa3
ABC494	SAMN14234878	SRR12857199	2013	CA	US	SC3	E	M4C-392	T104I	L55fs	E196Stop	Other	sdn,spd1,spd3	Z8,C2,ssa3
ABC499	SAMN14234882	SRR12857194	2013	MN	US	SC3	E	M4C-392	T104I	L55fs	E196Stop	Other	sdn,spd1,spd3	Z8,C2,ssa3
ABC518	SAMN14234901	SRR12857305	2013	MN	US	SC3	E	M4C-392	T104I	L55fs	E196Stop	Other	sdn,spd1,spd3	Z8,C2,ssa3
ABC483	SAMN14234868	SRR12857210	2013	MN	US	SC3	E	M4C-unk	T104I	L55fs	E196Stop	Other	sdn,spd1,spd3	Z8,C2,ssa3
ABC506	SAMN14234889	SRR12857319	2013	MN	US	SC3	E	M4C-unk	T104I	L55fs	E196Stop	Other	sdn,spd1,spd3	Z8,C2,ssa3
ABC514	SAMN14234897	SRR12857309	2013	TN	US	SC3	E	M4C-350	Other	L55fs	E196Stop		spd1,spd3	Z8,C2,ssa3
ABC487	SAMN14234872	SRR12857205	2013	NY	US	SC3	E	M4C-392	Other	L55fs	E196Stop		spd1,spd3	Z8,C2,ssa3
ABC480	SAMN14234865	SRR12857213	2013	NY	US	SC3	E	M4C-350	T104I	L55fs	E196Stop		spd1,spd3	Z8,C2,ssa3
ABC482	SAMN14234867	SRR12857211	2013	MN	US	SC3	E	M4C-350	T104I	L55fs	E196Stop		sdn,spd1,spd3	Z8,C2,ssa3
ABC484	SAMN14234869	SRR12857209	2013	MN	US	SC3	E	M4C-350	T104I	L55fs	E196Stop		sdn,spd1,spd3	Z8,C2,ssa3
ABC485	SAMN14234870	SRR12857208	2013	MN	US	SC3	E	M4C-350	T104I	L55fs	E196Stop		sdn,spd1,spd3	Z8,C2,ssa3
ABC489	SAMN14234873	SRR12857204	2013	GA	US	SC3	E	M4C-350	T104I	L55fs	E196Stop		sdn,spd1,spd3	Z8,C2,ssa3
ABC496	SAMN14234880	SRR12857197	2013	MN	US	SC3	E	M4C-350	T104I	L55fs	E196Stop		sdn,spd1,spd3	Z8,C2,ssa3
ABC501	SAMN14234884	SRR12857324	2013	OR	US	SC3	E	M4C-350	T104I	L55fs	E196Stop		sdn,spd1,spd3	Z8,C2,ssa3
ABC502	SAMN14234885	SRR12857323	2013	NY	US	SC3	E	M4C-350	T104I	L55fs	E196Stop		spd1,spd3	Z8,C2,ssa3
ABC519	SAMN14234902	SRR12857303	2013	MD	US	SC3	E	M4C-350	T104I	L55fs	E196Stop		spd1,spd3	Z8,C2,ssa3
ABC520	SAMN14234903	SRR12857302	2013	MD	US	SC3	E	M4C-350	T104I	L55fs	E196Stop		sdn,spd3	Z8,C2,ssa3
ABC495	SAMN14234879	SRR12857198	2013	CA	US	SC3	E	M4C-357	T104I	L55fs	E196Stop		sdn,spd1,spd3	Z8,C2,ssa3
ABC475	SAMN14234860	SRR12857219	2013	NY	US	SC3	E	M4C-392	T104I	L55fs	E196Stop		spd1,spd3	Z8,C2,ssa3
ABC479	SAMN14234864	SRR12857214	2013	CO	US	SC3	E	M4C-392	T104I	L55fs	E196Stop		sdn,spd1,spd3	Z8,C2,ssa3
ABC486	SAMN14234871	SRR12857207	2013	MN	US	SC3	E	M4C-392	T104I	L55fs	E196Stop		sdn,spd1,spd3	Z8,C2,ssa3
ABC492	SAMN14234876	SRR12857201	2013	GA	US	SC3	E	M4C-392	T104I	L55fs	E196Stop		spd1,spd3	Z8,C2,ssa3
ABC503	SAMN14234886	SRR12857322	2013	MD	US	SC3	E	M4C-392	T104I	L55fs	E196Stop		spd1,spd3	Z8,C2,ssa3
ABC512	SAMN14234895	SRR12857311	2013	CO	US	SC3	E	M4C-392	T104I	L55fs	E196Stop		sdn,spd1,spd3	Z8,C2,ssa3
M13SR000140	SAMN14235047	SRR12857522	2013	CA-AB	CA	SC3	E	M4C-392	T104I	L55fs	E196Stop		spd1,spd3	Z8,C2,ssa3
ON-71	SAMN14235163	SRR12857705	2013	CA-ON	CA	SC3	E	M4C-392	T104I	L55fs	E196Stop		spd1,spd3	Z8,C2,ssa3
NGAS737	SAMN02570769	SRR1106022	2013	CA-ON	CA	SC3	E	M4C-unk	T104I	L55fs	E196Stop		sdn,spd1,spd3	Other
NGAS746	SAMN02570772	SRR1106025	2013	CA-ON	CA	SC3	E	M4C-unk	T104I	L55fs	E196Stop		spd1,spd3	Other
NGAS758	SAMN02570779	SRR1106032	2013	CA-ON	CA	SC3	E	M4C-unk	T104I	L55fs	E196Stop		spd1,spd3	Other
NGAS759	SAMN02570780	SRR1106033	2013	CA-ON	CA	SC3	E	M4C-unk	T104I	L55fs	E196Stop		spd1,spd3	Other
NGAS756	SAMN03201211	SRR1659876	2013	CA-ON	CA	SC3	E	M4C-unk	T104I	L55fs	E196Stop		spd1,spd3	Other
NGAS768	SAMN03201216	SRR1659881	2013	CA-ON	CA	SC3	E	M4C-unk	T104I	L55fs	E196Stop		spd1,spd3	Other
NGAS769	SAMN03201217	SRR1659882	2013	CA-ON	CA	SC3	E	M4C-unk	T104I	L55fs	E196Stop		spd1,spd3	Other
NGAS778	SAMN03201226	SRR1659891	2013	CA-ON	CA	SC3	E	M4C-unk	T104I	L55fs	E196Stop		spd1,spd3	Other
NGAS800	SAMN03201248	SRR1659913	2013	CA-ON	CA	SC3	E	M4C-unk	T104I	L55fs	E196Stop		spd1,spd3	Other
ABC477	SAMN14234862	SRR12857216	2013	NY	US	SC3	E	M4C-unk	T104I	L55fs	E196Stop		spd1,spd3	Z8,C2,ssa3
ABC513	SAMN14234896	SRR12857310	2013	TN	US	SC3	E	M4C-unk	T104I	L55fs	E196Stop		spd1,spd3	Z8,C2,ssa3
ABC505	SAMN14234888	SRR12857320	2013	MN	US	SC3	E	M4C-350	T104I	L55fs	FS/Stop		sdn,spd1,spd3	Z8,C2,ssa3
ERR1359353	SAMEA3930673	ERR1359353	2014	UK	UK	SC1	H	10750			Other	A27V	spd1,spd3	Z8,C2,ssa3
ERR1359508	SAMEA3930690	ERR1359508	2014	UK	UK	SC1	H	10750			Other	A27V	spd1,spd3	Z8,C2,ssa3
ERR1359357	SAMEA3930760	ERR1359357	2014	UK	UK	SC1	H	10750			Other	A27V	spd1,spd3	Z8,C2,ssa3
ABC538	SAMN14234921	SRR12857187	2014	GA	US	SC1	H	10750			Other	A27V	spd1,spd3	Z8,C2,ssa3
TSPY463	SAMN14235191	SRR12857675	2014	TX	US	SC1	H	10750			Other	A27V	spd1,spd3	Z8,C2,ssa3
ERR1359656	SAMEA3930593	ERR1359656	2014	UK	UK	SC1	H	10750		L55fs		A27V	sdn,spd1,spd3	Z8,C2,ssa3
ERR1359847	SAMEA3930843	ERR1359847	2014	UK	UK	SC1	H	10750		L55fs		A27V	sdn,spd1,spd3	Z8,C2,ssa3
ERR1359778	SAMEA3930988	ERR1359778	2014	UK	UK	SC1	H	10750		L55fs		A27V	sdn,spd1,spd3	Z8,C2,ssa3
ABC526	SAMN14234909	SRR12857296	2014	NY	US	SC1	H	10750		L55fs		A27V	spd1,spd3	Z8,C2,ssa3
ABC602	SAMN14234984	SRR12857953	2014	MD	US	SC1	H	10750		L55fs		A27V	spd1,spd3	Z8,C2,ssa3
ERR1359576	SAMEA3930828	ERR1359576	2014	UK	UK	SC1	H	10750-unk		L55fs		A27V	sdn,spd1,spd3	Z8,C2,ssa3
ERR1359513	SAMEA3930622	ERR1359513	2014	UK	UK	SC1	H	10750	Other			A27V	spd1,spd3	Z8,C2,ssa3
ERR1359783	SAMEA3930734	ERR1359783	2014	UK	UK	SC1	H	10750	Other			A27V	spd1,spd3	Z8,C2,ssa3
NGAS806	SAMN16453233	SRR12857243	2014	CA-ON	CA	SC1	H	10750-unk	Other			A27V	spd1,spd3	Other
ERR1359495	SAMEA3931064	ERR1359495	2014	UK	UK	SC1	H	10750				A27V	sdn,spd1,spd3	Z8,C2,ssa3
ABC529	SAMN14234912	SRR12857292	2014	TN	US	SC1	H	10750				A27V	spd1,spd3	Z8,C2,ssa3
ABC539	SAMN14234922	SRR12857185	2014	NY	US	SC1	H	10750				A27V	spd1,spd3	Z8,C2,ssa3
ABC564	SAMN14234946	SRR12857159	2014	CO	US	SC1	H	10750				A27V	spd1,spd3	Z8,C2,ssa3
ABC580	SAMN14234962	SRR12857872	2014	CO	US	SC1	H	10750				A27V	spd1,spd3	Z8,C2,ssa3
ABC590	SAMN14234972	SRR12857861	2014	MN	US	SC1	H	10750				A27V	spd3	Other
ABC591	SAMN14234973	SRR12857860	2014	MN	US	SC1	H	10750				A27V	spd3	Other
ABC597	SAMN14234979	SRR12857854	2014	NM	US	SC1	H	10750				A27V	spd1,spd3	Z8,C2,ssa3
ABC598	SAMN14234980	SRR12857853	2014	TN	US	SC1	H	10750				A27V	spd1,spd3	Z8,C2,ssa3
TSPY476	SAMN14235192	SRR12857674	2014	TX	US	SC1	H	10750				A27V	spd1,spd3	Z8,C2,ssa3
ERR1359450	SAMEA3930752	ERR1359450	2014	UK	UK	SC1	H	10750				A27V	sdn,spd1,spd3	Z8,C2,ssa3
ERR1359543	SAMEA3930762	ERR1359543	2014	UK	UK	SC1	H	10750				A27V	sdn,spd1,spd3	Z8,C2,ssa3
ERR1359424	SAMEA3930765	ERR1359424	2014	UK	UK	SC1	H	10750				A27V	spd1,spd3	Z8,C2,ssa3
ERR1359678	SAMEA3930766	ERR1359678	2014	UK	UK	SC1	H	10750				A27V	sdn,spd1,spd3	Z8,C2,ssa3
ERR1359533	SAMEA3930862	ERR1359533	2014	UK	UK	SC1	H	10750				A27V	spd3	Z8,C2,ssa3
ERR1359369	SAMEA3931072	ERR1359369	2014	UK	UK	SC1	H	10750				A27V	spd1,spd3	Z8,C2,ssa3
ABC563	SAMN14234945	SRR12857160	2014	CO	US	SC1	H	10750-unk				A27V	spd1,spd3	Z8,C2,ssa3
ERR1359491	SAMEA3930701	ERR1359491	2014	UK	UK	SC1	H	10750-unk				Other	spd1,spd3,spd4	Other
ABC566	SAMN14234948	SRR12857888	2014	CO	US	SC1	H	10750			FS/Stop		sdn,spd1,spd3	Z8,C2,ssa3
ABC541	SAMN14234924	SRR12857183	2014	CA	US	SC1	H	10750	FS/STOP				sdn,spd1,spd3	Z8,C2,ssa3
ERR1359637	SAMEA3930823	ERR1359637	2014	UK	UK	SC1	H	10750					sdn,spd1,spd3	Z8,C2,ssa3
ERR1359802	SAMEA3931034	ERR1359802	2014	UK	UK	SC1	H	10750					sdn,spd1,spd3	Z8,C2,ssa3
ERR1359556	SAMEA3931079	ERR1359556	2014	UK	UK	SC1	H	10750					sdn,spd3	Other
ABC562	SAMN14234944	SRR12857161	2014	CO	US	SC1	H	10750					sdn,spd1	Z8,C2,ssa3
ABC592	SAMN14234974	SRR12857859	2014	CO	US	SC1	H	10750					sdn,spd1	Z8,C2,ssa3
SS-14-0000142	SAMN14235180	SRR12857687	2014	CA-AB	CA	SC1	H	10750					sdn,spd1,spd3	Z8,C2,ssa3
ERR1359643	SAMEA3930872	ERR1359643	2014	UK	UK	SC1	H	10750-unk					sdn,spd1,spd3	Z8,C2,ssa3
ERR1359639	SAMEA3930629	ERR1359639	2014	UK	UK	SC2		M4C-392	T104I	L55fs	E196Stop	Other	sdn,spd1,spd3	Z8,C2,ssa3
ERR1359808	SAMEA3930695	ERR1359808	2014	UK	UK	SC2		M4C-392	T104I	L55fs	E196Stop	Other	sdn,spd1,spd3	Z8,C2,ssa3
ERR1359749	SAMEA3930716	ERR1359749	2014	UK	UK	SC2		M4C-392	T104I	L55fs	E196Stop	Other	sdn,spd1,spd3	Z8,C2,ssa3
ERR1359660	SAMEA3930747	ERR1359660	2014	UK	UK	SC2		M4C-392	T104I	L55fs	E196Stop	Other	sdn,spd1,spd3	Z8,C2,ssa3
ERR1359633	SAMEA3930751	ERR1359633	2014	UK	UK	SC2		M4C-392	T104I	L55fs	E196Stop	Other	sdn,spd1,spd3	Z8,C2,ssa3
ERR1359788	SAMEA3930801	ERR1359788	2014	UK	UK	SC2		M4C-392	T104I	L55fs	E196Stop	Other	sdn,spd1,spd3	Z8,C2,ssa3
ERR1359446	SAMEA3930816	ERR1359446	2014	UK	UK	SC2		M4C-392	T104I	L55fs	E196Stop	Other	sdn,spd1,spd3	Z8,C2,ssa3
ERR1359339	SAMEA3930838	ERR1359339	2014	UK	UK	SC2		M4C-392	T104I	L55fs	E196Stop	Other	sdn,spd1,spd3	Z8,C2,ssa3
ERR1359662	SAMEA3930845	ERR1359662	2014	UK	UK	SC2		M4C-392	T104I	L55fs	E196Stop	Other	sdn,spd1,spd3	Z8,C2,ssa3
ERR1359435	SAMEA3930896	ERR1359435	2014	UK	UK	SC2		M4C-392	T104I	L55fs	E196Stop	Other	sdn,spd1,spd3	Z8,C2,ssa3
ERR1359593	SAMEA3930677	ERR1359593	2014	UK	UK	SC2		M4C-350	T104I	L55fs	E196Stop		sdn,spd1,spd3	Z8,C2,ssa3
ERR1359765	SAMEA3930836	ERR1359765	2014	UK	UK	SC2		M4C-392	T104I	L55fs	E196Stop		sdn,spd1,spd3	Z8,C2,ssa3
ABC579	SAMN14234961	SRR12857874	2014	GA	US	SC3	E	M4C-350	Other	L55fs	E196Stop	A27V	spd1,spd3	Z8,C2,ssa3
ABC587	SAMN14234969	SRR12857865	2014	GA	US	SC3	E	M4C-350	Other	L55fs	E196Stop	A27V	spd1,spd3	Z8,C2,ssa3
M4SC1	-	CP031770	2014	NC	US	SC3	E	M4C-350	T104I	L55fs	E196Stop	A27V	spd1,spd3	Z8,C2,ssa3
ABC522	SAMN14234905	SRR12857300	2014	GA	US	SC3	E	M4C-350	T104I	L55fs	E196Stop	A27V	spd1,spd3	Z8,C2,ssa3
ABC532	SAMN14234915	SRR12857193	2014	MN	US	SC3	E	M4C-350	T104I	L55fs	E196Stop	A27V	spd1,spd3	Z8,C2,ssa3
ABC533	SAMN14234916	SRR12857192	2014	MN	US	SC3	E	M4C-350	T104I	L55fs	E196Stop	A27V	spd1,spd3	Z8,C2,ssa3
ABC534	SAMN14234917	SRR12857191	2014	MN	US	SC3	E	M4C-350	T104I	L55fs	E196Stop	A27V	spd1,spd3	Z8,C2,ssa3
ABC535	SAMN14234918	SRR12857190	2014	MN	US	SC3	E	M4C-350	T104I	L55fs	E196Stop	A27V	spd1,spd3	Z8,C2,ssa3
ABC537	SAMN14234920	SRR12857188	2014	MD	US	SC3	E	M4C-350	T104I	L55fs	E196Stop	A27V	spd1,spd3	Z8,C2,ssa3
ABC540	SAMN14234923	SRR12857184	2014	CO	US	SC3	E	M4C-350	T104I	L55fs	E196Stop	A27V	spd1,spd3	Z8,C2,ssa3
ABC544	SAMN14234927	SRR12857180	2014	MN	US	SC3	E	M4C-350	T104I	L55fs	E196Stop	A27V	spd1,spd3	Z8,C2,ssa3
ABC547	SAMN14234930	SRR12857177	2014	MN	US	SC3	E	M4C-350	T104I	L55fs	E196Stop	A27V	spd1,spd3	Z8,C2,ssa3
ABC548	SAMN14234931	SRR12857176	2014	MN	US	SC3	E	M4C-350	T104I	L55fs	E196Stop	A27V	spd1,spd3	Z8,C2,ssa3
ABC554	SAMN14234936	SRR12857170	2014	MN	US	SC3	E	M4C-350	T104I	L55fs	E196Stop	A27V	spd1,spd3	Z8,C2,ssa3
ABC555	SAMN14234937	SRR12857169	2014	MN	US	SC3	E	M4C-350	T104I	L55fs	E196Stop	A27V	spd1,spd3	Z8,C2,ssa3
ABC556	SAMN14234938	SRR12857168	2014	MN	US	SC3	E	M4C-350	T104I	L55fs	E196Stop	A27V	sdn,spd1,spd3	Z8,C2,ssa3
ABC557	SAMN14234939	SRR12857167	2014	MN	US	SC3	E	M4C-350	T104I	L55fs	E196Stop	A27V	spd1,spd3	Z8,C2,ssa3
ABC559	SAMN14234941	SRR12857165	2014	MN	US	SC3	E	M4C-350	T104I	L55fs	E196Stop	A27V	sdn,spd1,spd3	Z8,C2,ssa3
ABC565	SAMN14234947	SRR12857158	2014	CO	US	SC3	E	M4C-350	T104I	L55fs	E196Stop	A27V	spd1,spd3	Z8,C2,ssa3
ABC571	SAMN14234953	SRR12857882	2014	MD	US	SC3	E	M4C-350	T104I	L55fs	E196Stop	A27V	spd1,spd3	Z8,C2,ssa3
ABC572	SAMN14234954	SRR12857881	2014	GA	US	SC3	E	M4C-350	T104I	L55fs	E196Stop	A27V	sdn,spd1,spd3	Z8,C2,ssa3
ABC575	SAMN14234957	SRR12857878	2014	MN	US	SC3	E	M4C-350	T104I	L55fs	E196Stop	A27V	spd1,spd3	Z8,C2,ssa3
ABC576	SAMN14234958	SRR12857877	2014	MN	US	SC3	E	M4C-350	T104I	L55fs	E196Stop	A27V	spd1,spd3	Z8,C2,ssa3
ABC577	SAMN14234959	SRR12857876	2014	MN	US	SC3	E	M4C-350	T104I	L55fs	E196Stop	A27V	spd1,spd3	Z8,C2,ssa3
ABC578	SAMN14234960	SRR12857875	2014	MN	US	SC3	E	M4C-350	T104I	L55fs	E196Stop	A27V	spd1,spd3	Z8,C2,ssa3
ABC588	SAMN14234970	SRR12857864	2014	MN	US	SC3	E	M4C-350	T104I	L55fs	E196Stop	A27V	spd1,spd3	Z8,C2,ssa3
ABC596	SAMN14234978	SRR12857855	2014	MN	US	SC3	E	M4C-350	T104I	L55fs	E196Stop	A27V	spd1,spd3	Z8,C2,ssa3
TSPY499	SAMN14235193	SRR12857671	2014	TX	US	SC3	E	M4C-392	T104I	L55fs	E196Stop	A27V	spd1,spd3	Z8,C2,ssa3
ABC584	SAMN14234966	SRR12857868	2014	GA	US	SC3	E	M4C-unk	T104I	L55fs	E196Stop	A27V	sdn,spd1,spd3	Z8,C2,ssa3
ABC567	SAMN14234949	SRR12857887	2014	NY	US	SC3	E	M4C-392	Other	L55fs	E196Stop	FS/STOP	sdn,spd1,spd3	Z8,C2,ssa3
ABC551	SAMN14234934	SRR12857172	2014	TN	US	SC3	E	M4C-350	T104I	L55fs	E196Stop	Other	sdn,spd1,spd3	Z8,C2,ssa3
ABC573	SAMN14234955	SRR12857880	2014	OR	US	SC3	E	M4C-350	T104I	L55fs	E196Stop	Other	sdn,spd1,spd3	Z8,C2,ssa3
ABC599	SAMN14234981	SRR12857957	2014	TN	US	SC3	E	M4C-350	T104I	L55fs	E196Stop	Other	sdn,spd1,spd3	Z8,C2,ssa3
ABC531	SAMN14234914	SRR12857290	2014	MN	US	SC3	E	M4C-392	T104I	L55fs	E196Stop	Other	sdn,spd1,spd3	Z8,C2,ssa3
ABC574	SAMN14234956	SRR12857879	2014	MN	US	SC3	E	M4C-unk	T104I	L55fs	E196Stop	Other	sdn,spd1,spd3	Other
ABC570	SAMN14234952	SRR12857883	2014	GA	US	SC3	E	M4C-350	FS/STOP	L55fs	E196Stop		sdn,spd1,spd3	Z8,C2,ssa3
ABC601	SAMN14234983	SRR12857954	2014	MD	US	SC3	E	M4C-357	Other	L55fs	E196Stop		sdn,spd1,spd3	Z8,C2,ssa3
ABC527	SAMN14234910	SRR12857295	2014	NY	US	SC3	E	M4C-392	Other	L55fs	E196Stop		spd1,spd3	Z8,C2,ssa3
ABC582	SAMN14234964	SRR12857870	2014	CO	US	SC3	E	M4C-392	Other	L55fs	E196Stop		sdn,spd1,spd3	Z8,C2,ssa3
ABC585	SAMN14234967	SRR12857867	2014	NY	US	SC3	E	M4C-392	Other	L55fs	E196Stop		spd1,spd3	Z8,C2,ssa3
ABC595	SAMN14234977	SRR12857856	2014	MN	US	SC3	E	M4C-392	Other	L55fs	E196Stop		sdn,spd1,spd3	Z8,C2,ssa3
ABC523	SAMN14234906	SRR12857299	2014	GA	US	SC3	E	M4C-350	T104I	L55fs	E196Stop		sdn,spd1,spd3	Z8,C2,ssa3
ABC524	SAMN14234907	SRR12857298	2014	GA	US	SC3	E	M4C-350	T104I	L55fs	E196Stop		sdn,spd1,spd3	Z8,C2,ssa3
ABC525	SAMN14234908	SRR12857297	2014	MN	US	SC3	E	M4C-350	T104I	L55fs	E196Stop		sdn,spd1,spd3	Z8,C2,ssa3
ABC528	SAMN14234911	SRR12857294	2014	TN	US	SC3	E	M4C-350	T104I	L55fs	E196Stop		sdn,spd1,spd3	Z8,C2,ssa3
ABC536	SAMN14234919	SRR12857189	2014	MD	US	SC3	E	M4C-350	T104I	L55fs	E196Stop		sdn,spd3	Z8,C2,ssa3
ABC542	SAMN14234925	SRR12857182	2014	GA	US	SC3	E	M4C-350	T104I	L55fs	E196Stop		sdn,spd1,spd3	Z8,C2,ssa3
ABC543	SAMN14234926	SRR12857181	2014	GA	US	SC3	E	M4C-350	T104I	L55fs	E196Stop		sdn,spd1,spd3	Z8,C2,ssa3
ABC545	SAMN14234928	SRR12857179	2014	MN	US	SC3	E	M4C-350	T104I	L55fs	E196Stop		sdn,spd1,spd3	Z8,C2,ssa3
ABC546	SAMN14234929	SRR12857178	2014	MN	US	SC3	E	M4C-350	T104I	L55fs	E196Stop		sdn,spd1,spd3	Z8,C2,ssa3
ABC550	SAMN14234933	SRR12857173	2014	GA	US	SC3	E	M4C-350	T104I	L55fs	E196Stop		sdn,spd1,spd3	Z8,C2,ssa3
ABC558	SAMN14234940	SRR12857166	2014	MN	US	SC3	E	M4C-350	T104I	L55fs	E196Stop		sdn,spd1,spd3	Z8,C2,ssa3
ABC560	SAMN14234942	SRR12857163	2014	MN	US	SC3	E	M4C-350	T104I	L55fs	E196Stop		sdn,spd1,spd3	Z8,C2,ssa3
ABC583	SAMN14234965	SRR12857869	2014	GA	US	SC3	E	M4C-350	T104I	L55fs	E196Stop		sdn,spd1,spd3	Z8,C2,ssa3
ABC586	SAMN14234968	SRR12857866	2014	NY	US	SC3	E	M4C-350	T104I	L55fs	E196Stop		spd1,spd3	Z8,C2,ssa3
ABC589	SAMN14234971	SRR12857863	2014	MN	US	SC3	E	M4C-350	T104I	L55fs	E196Stop		sdn,spd1,spd3	Z8,C2,ssa3
ABC593	SAMN14234975	SRR12857858	2014	MN	US	SC3	E	M4C-350	T104I	L55fs	E196Stop		sdn,spd1,spd3	Z8,C2,ssa3
ABC600	SAMN14234982	SRR12857955	2014	MD	US	SC3	E	M4C-350	T104I	L55fs	E196Stop		spd1,spd3	Z8,C2,ssa3
ON-74	SAMN14235166	SRR12857702	2014	CA-ON	CA	SC3	E	M4C-350	T104I	L55fs	E196Stop		sdn,spd1,spd3	Z8,C2,ssa3
TSPY433	SAMN14235190	SRR12857676	2014	TX	US	SC3	E	M4C-350	T104I	L55fs	E196Stop		sdn,spd1,spd3	Z8,C2,ssa3
TSPY515	SAMN14235194	SRR12857670	2014	TX	US	SC3	E	M4C-350	T104I	L55fs	E196Stop		sdn,spd1,spd3	Z8,C2,ssa3
TSPY526	SAMN14235195	SRR12857668	2014	TX	US	SC3	E	M4C-350	T104I	L55fs	E196Stop		sdn,spd1,spd3	Z8,C2,ssa3
ABC581	SAMN14234963	SRR12857871	2014	CO	US	SC3	E	M4C-357	T104I	L55fs	E196Stop		sdn,spd1,spd3	Z8,C2,ssa3
ABC530	SAMN14234913	SRR12857291	2014	GA	US	SC3	E	M4C-392	T104I	L55fs	E196Stop		sdn,spd1,spd3	Z8,C2,ssa3
ABC549	SAMN14234932	SRR12857174	2014	OR	US	SC3	E	M4C-392	T104I	L55fs	E196Stop		spd1,spd3	Z8,C2,ssa3
ABC553	SAMN14234935	SRR12857171	2014	NM	US	SC3	E	M4C-392	T104I	L55fs	E196Stop		sdn,spd1,spd3	Z8,C2,ssa3
ABC568	SAMN14234950	SRR12857886	2014	TN	US	SC3	E	M4C-392	T104I	L55fs	E196Stop		sdn,spd1,spd3	Z8,C2,ssa3
ABC569	SAMN14234951	SRR12857885	2014	TN	US	SC3	E	M4C-392	T104I	L55fs	E196Stop		sdn,spd1,spd3	Z8,C2,ssa3
ABC594	SAMN14234976	SRR12857857	2014	MN	US	SC3	E	M4C-392	T104I	L55fs	E196Stop		sdn,spd1,spd3	Z8,C2,ssa3
SS-14-0000398	SAMN14235181	SRR12857686	2014	CA-AB	CA	SC3	E	M4C-392	T104I	L55fs	E196Stop		spd1,spd3	Z8,C2,ssa3
TSPY204	SAMN14235189	SRR12857677	2014	TX	US	SC3	E	M4C-392	T104I	L55fs	E196Stop		spd1,spd3	Z8,C2,ssa3
ABC561	SAMN14234943	SRR12857162	2014	MN	US	SC3	E	M4C-unk	T104I	L55fs	E196Stop		sdn,spd1,spd3	Z8,C2,ssa3
NGAS802	SAMN16453232	SRR12857244	2014	CA-ON	CA	SC3	E	M4C-unk	T104I	L55fs	E196Stop		sdn,spd1,spd3	Other
TSPY697	SAMN14235210	SRR12857651	2015	TX	US	SC1	H	10750				A27V	spd1,spd3	Z8,C2,ssa3
SRR5858528	SAMN07153130	SRR5858528	2015	NY	US	SC1	H	10750				A27V	sdn,spd1,spd3	Z8,C2,ssa3
TSPY720	SAMN14235212	SRR12857648	2015	TX	US	SC3	E	M4C-392	FS/STOP	L55fs	E196Stop	A27V	sdn,spd1,spd3	Z8,C2,ssa3
SRR5854049	SAMN07153472	SRR5854049	2015	MN	US	SC3	E	M4C-350	Other	L55fs	E196Stop	A27V	spd1,spd3	Z8,C2,ssa3
SRR5853569	SAMN07154307	SRR5853569	2015	MN	US	SC3	E	M4C-350	Other	L55fs	E196Stop	A27V	spd1,spd3	Z8,C2,ssa3
SRR5858385	SAMN07152978	SRR5858385	2015	GA	US	SC3	E	M4C-350	T104I	L55fs	E196Stop	A27V	spd1,spd3	Z8,C2,ssa3
SRR5858338	SAMN07153016	SRR5858338	2015	MN	US	SC3	E	M4C-350	T104I	L55fs	E196Stop	A27V	spd1,spd3	Z8,C2,ssa3
SRR5858493	SAMN07153060	SRR5858493	2015	GA	US	SC3	E	M4C-350	T104I	L55fs	E196Stop	A27V	spd1,spd3	Z8,C2,ssa3
SRR5858650	SAMN07153257	SRR5858650	2015	MN	US	SC3	E	M4C-350	T104I	L55fs	E196Stop	A27V	spd1,spd3	Other
SRR5858380	SAMN07153404	SRR5858380	2015	CO	US	SC3	E	M4C-350	T104I	L55fs	E196Stop	A27V	spd1,spd3	Z8,C2,ssa3
SRR5858410	SAMN07153433	SRR5858410	2015	NY	US	SC3	E	M4C-350	T104I	L55fs	E196Stop	A27V	spd1,spd3	Z8,C2,ssa3
SRR5858541	SAMN07153455	SRR5858541	2015	MN	US	SC3	E	M4C-350	T104I	L55fs	E196Stop	A27V	spd1,spd3	Z8,C2,ssa3
SRR5853824	SAMN07153484	SRR5853824	2015	MN	US	SC3	E	M4C-350	T104I	L55fs	E196Stop	A27V	spd1,spd3	Z8,C2,ssa3
SRR5854138	SAMN07153642	SRR5854138	2015	MD	US	SC3	E	M4C-350	T104I	L55fs	E196Stop	A27V	spd1,spd3	Z8,C2,ssa3
SRR5854212	SAMN07153700	SRR5854212	2015	MN	US	SC3	E	M4C-350	T104I	L55fs	E196Stop	A27V	spd1,spd3	Z8,C2,ssa3
SRR5854202	SAMN07153703	SRR5854202	2015	MN	US	SC3	E	M4C-350	T104I	L55fs	E196Stop	A27V	spd1,spd3	Z8,C2,ssa3
SRR5854121	SAMN07153861	SRR5854121	2015	MD	US	SC3	E	M4C-350	T104I	L55fs	E196Stop	A27V	spd1,spd3	Z8,C2,ssa3
SRR5854265	SAMN07153961	SRR5854265	2015	MN	US	SC3	E	M4C-350	T104I	L55fs	E196Stop	A27V	spd1,spd3	Z8,C2,ssa3
SRR5853376	SAMN07154015	SRR5853376	2015	MD	US	SC3	E	M4C-350	T104I	L55fs	E196Stop	A27V	spd1,spd3	Z8,C2,ssa3
SRR5853431	SAMN07154076	SRR5853431	2015	CO	US	SC3	E	M4C-350	T104I	L55fs	E196Stop	A27V	spd1,spd3	Z8,C2,ssa3
SRR5853385	SAMN07154143	SRR5853385	2015	MN	US	SC3	E	M4C-350	T104I	L55fs	E196Stop	A27V	spd1,spd3	Z8,C2,ssa3
SRR5853740	SAMN07154156	SRR5853740	2015	MN	US	SC3	E	M4C-350	T104I	L55fs	E196Stop	A27V	spd1,spd3	Z8,C2,ssa3
SRR5853669	SAMN07154410	SRR5853669	2015	CO	US	SC3	E	M4C-350	T104I	L55fs	E196Stop	A27V	spd1,spd3	Z8,C2,ssa3
SS-15-0000798	SAMN14235183	SRR12857683	2015	CA-AB	CA	SC3	E	M4C-350	T104I	L55fs	E196Stop	A27V	sdn,spd1,spd3	Z8,C2,ssa3
TSPY736	SAMN14235214	SRR12857646	2015	TX	US	SC3	E	M4C-350	T104I	L55fs	E196Stop	A27V	spd1,spd3	Z8,C2,ssa3
TSPY767	SAMN14235217	SRR12857643	2015	TX	US	SC3	E	M4C-392	T104I	L55fs	E196Stop	A27V	spd1,spd3	Other
SRR5858362	SAMN07153285	SRR5858362	2015	MN	US	SC3	E	M4C-unk	T104I	L55fs	E196Stop	A27V	spd1,spd3	Z8,C2,ssa3
SRR5853829	SAMN07153491	SRR5853829	2015	MN	US	SC3	E	M4C-350	T104I	L55fs	Other	A27V	spd1,spd3	Z8,C2,ssa3
SRR5858735	SAMN07153104	SRR5858735	2015	TN	US	SC3	E	M4C-350	Other	L55fs	E196Stop	Other	sdn,spd1,spd3	Z8,C2,ssa3
SRR5858487	SAMN07153304	SRR5858487	2015	NY	US	SC3	E	M4C-350	T104I	L55fs	E196Stop	Other	spd1,spd3	Z8,C2,ssa3
SRR5853895	SAMN07153555	SRR5853895	2015	NY	US	SC3	E	M4C-350	T104I	L55fs	E196Stop	Other	spd1,spd3	Z8,C2,ssa3
SRR5854141	SAMN07153637	SRR5854141	2015	MD	US	SC3	E	M4C-350	T104I	L55fs	E196Stop	Other	sdn,spd1,spd3	Z8,C2,ssa3
SRR5853761	SAMN07154112	SRR5853761	2015	OR	US	SC3	E	M4C-350	T104I	L55fs	E196Stop	Other	sdn,spd1,spd3	Z8,C2,ssa3
SRR5853457	SAMN07154216	SRR5853457	2015	OR	US	SC3	E	M4C-350	T104I	L55fs	E196Stop	Other	sdn,spd1,spd3	Z8,C2,ssa3
TSPY531	SAMN14235196	SRR12857667	2015	TX	US	SC3	E	M4C-350	T104I	L55fs	E196Stop	Other	sdn,spd1,spd3	Z8,C2,ssa3
TSPY559	SAMN14235198	SRR12857665	2015	TX	US	SC3	E	M4C-350	T104I	L55fs	E196Stop	Other	sdn,spd1,spd3	Z8,C2,ssa3
TSPY657	SAMN14235206	SRR12857655	2015	TX	US	SC3	E	M4C-350	T104I	L55fs	E196Stop	Other	sdn,spd1,spd3	Other
TSPY706	SAMN14235211	SRR12857649	2015	TX	US	SC3	E	M4C-350	T104I	L55fs	E196Stop	Other	sdn,spd1,spd3	Z8,C2,ssa3
TSPY733	SAMN14235213	SRR12857647	2015	TX	US	SC3	E	M4C-350	T104I	L55fs	E196Stop	Other	sdn,spd1,spd3	Other
SRR5858314	SAMN07153234	SRR5858314	2015	CA	US	SC3	E	M4C-357	T104I	L55fs	E196Stop	Other	sdn,spd1,spd3	Z8,C2,ssa3
SRR5853396	SAMN07154400	SRR5853396	2015	TN	US	SC3	E	M4C-unk	T104I	L55fs	E196Stop	Other	sdn,spd1,spd3	Z8,C2,ssa3
SRR6835493	SAMN08690540	SRR6835493	2015	GA	US	SC3	E	M4C-unk	T104I	L55fs	E196Stop	Other	sdn,spd1,spd3	Z8,C2,ssa3
SRR5854111	SAMN07153594	SRR5854111	2015	MD	US	SC3	E	M4C-350	FS/STOP	L55fs	E196Stop		sdn,spd1,spd3	Z8,C2,ssa3
SRR5853466	SAMN07154186	SRR5853466	2015	MD	US	SC3	E	M4C-350	FS/STOP	L55fs	E196Stop		sdn,spd1,spd3	Z8,C2,ssa3
TSPY772	SAMN14235218	SRR12857641	2015	TX	US	SC3	E	M4C-350	Other	L55fs	E196Stop		sdn,spd1,spd3	Z8,C2,ssa3
SRR5858374	SAMN07153402	SRR5858374	2015	CO	US	SC3	E	M4C-392	Other	L55fs	E196Stop		sdn,spd1,spd3	Z8,C2,ssa3
SRR5853577	SAMN07154178	SRR5853577	2015	GA	US	SC3	E	M4C-392	Other	L55fs	E196Stop		spd1,spd3	Z8,C2,ssa3
TSPY651	SAMN14235204	SRR12857657	2015	TX	US	SC3	E	M4C-392	Other	L55fs	E196Stop		spd1,spd3	Z8,C2,ssa3
TSPY653	SAMN14235205	SRR12857656	2015	TX	US	SC3	E	M4C-392	Other	L55fs	E196Stop		spd1,spd3	Z8,C2,ssa3
SRR5858566	SAMN07152965	SRR5858566	2015	GA	US	SC3	E	M4C-350	T104I	L55fs	E196Stop		sdn,spd1,spd3	Z8,C2,ssa3
SRR5858668	SAMN07153357	SRR5858668	2015	TN	US	SC3	E	M4C-350	T104I	L55fs	E196Stop		sdn,spd1,spd3	Z8,C2,ssa3
SRR5853960	SAMN07153506	SRR5853960	2015	GA	US	SC3	E	M4C-350	T104I	L55fs	E196Stop		sdn,spd1,spd3	Z8,C2,ssa3
SRR5853939	SAMN07153814	SRR5853939	2015	TN	US	SC3	E	M4C-350	T104I	L55fs	E196Stop		sdn,spd1,spd3	Z8,C2,ssa3
SRR5853594	SAMN07154036	SRR5853594	2015	CT	US	SC3	E	M4C-350	T104I	L55fs	E196Stop		spd1,spd3	Z8,C2,ssa3
SRR5853403	SAMN07154189	SRR5853403	2015	MD	US	SC3	E	M4C-350	T104I	L55fs	E196Stop		sdn,spd3	Z8,C2,ssa3
SRR5853360	SAMN07154198	SRR5853360	2015	MD	US	SC3	E	M4C-350	T104I	L55fs	E196Stop		spd1,spd3	Z8,C2,ssa3
SRR5853363	SAMN07154199	SRR5853363	2015	MD	US	SC3	E	M4C-350	T104I	L55fs	E196Stop		sdn,spd3	Z8,C2,ssa3
SRR5853651	SAMN07154255	SRR5853651	2015	CA	US	SC3	E	M4C-350	T104I	L55fs	E196Stop		spd1,spd3	Z8,C2,ssa3
SRR5853513	SAMN07154370	SRR5853513	2015	CO	US	SC3	E	M4C-350	T104I	L55fs	E196Stop		sdn,spd1,spd3	Z8,C2,ssa3
ON-76	SAMN14235168	SRR12857700	2015	CA-ON	CA	SC3	E	M4C-350	T104I	L55fs	E196Stop		spd1,spd3	Z8,C2,ssa3
TSPY618	SAMN14235200	SRR12857663	2015	TX	US	SC3	E	M4C-350	T104I	L55fs	E196Stop		spd1,spd3	Z8,C2,ssa3
TSPY630	SAMN14235201	SRR12857662	2015	TX	US	SC3	E	M4C-350	T104I	L55fs	E196Stop		spd1,spd3	Z8,C2,ssa3
TSPY674	SAMN14235207	SRR12857654	2015	TX	US	SC3	E	M4C-350	T104I	L55fs	E196Stop		spd1,spd3	Z8,C2,ssa3
TSPY687	SAMN14235208	SRR12857653	2015	TX	US	SC3	E	M4C-350	T104I	L55fs	E196Stop		sdn,spd1,spd3	Z8,C2,ssa3
TSPY694	SAMN14235209	SRR12857652	2015	TX	US	SC3	E	M4C-350	T104I	L55fs	E196Stop		sdn,spd1,spd3	Z8,C2,ssa3
TSPY740	SAMN14235215	SRR12857645	2015	TX	US	SC3	E	M4C-350	T104I	L55fs	E196Stop		sdn,spd1,spd3	Z8,C2,ssa3
SRR5858331	SAMN07153072	SRR5858331	2015	OR	US	SC3	E	M4C-357	T104I	L55fs	E196Stop		sdn,spd1,spd3	Z8,C2,ssa3
SRR5858595	SAMN07153254	SRR5858595	2015	MN	US	SC3	E	M4C-392	T104I	L55fs	E196Stop		sdn,spd1,spd3	Z8,C2,ssa3
SRR5858582	SAMN07153306	SRR5858582	2015	OR	US	SC3	E	M4C-392	T104I	L55fs	E196Stop		sdn,spd1,spd3	Z8,C2,ssa3
SRR5853841	SAMN07153788	SRR5853841	2015	CA	US	SC3	E	M4C-392	T104I	L55fs	E196Stop		sdn,spd1,spd3	Z8,C2,ssa3
SRR5853684	SAMN07154102	SRR5853684	2015	CO	US	SC3	E	M4C-392	T104I	L55fs	E196Stop		spd1,spd3	Z8,C2,ssa3
SRR5853563	SAMN07154305	SRR5853563	2015	MN	US	SC3	E	M4C-392	T104I	L55fs	E196Stop		sdn,spd1,spd3	Z8,C2,ssa3
ON-75	SAMN14235167	SRR12857701	2015	CA-ON	CA	SC3	E	M4C-392	T104I	L55fs	E196Stop		sdn,spd1,spd3	Z8,C2,ssa3
SS-15-0000399	SAMN14235182	SRR12857685	2015	CA-AB	CA	SC3	E	M4C-392	T104I	L55fs	E196Stop		spd1,spd3	Z8,C2,ssa3
TSPY535	SAMN14235197	SRR12857666	2015	TX	US	SC3	E	M4C-392	T104I	L55fs	E196Stop		spd1,spd3	Z8,C2,ssa3
TSPY606	SAMN14235199	SRR12857664	2015	TX	US	SC3	E	M4C-392	T104I	L55fs	E196Stop		spd1,spd3	Z8,C2,ssa3
TSPY632	SAMN14235202	SRR12857660	2015	TX	US	SC3	E	M4C-392	T104I	L55fs	E196Stop		sdn,spd3	Z8,C2,ssa3
TSPY637	SAMN14235203	SRR12857659	2015	TX	US	SC3	E	M4C-392	T104I	L55fs	E196Stop		spd1,spd3	Z8,C2,ssa3
TSPY760	SAMN14235216	SRR12857644	2015	TX	US	SC3	E	M4C-392	T104I	L55fs	E196Stop		sdn,spd3	Z8,C2,ssa3
SRR5853781	SAMN07154066	SRR5853781	2015	NM	US	SC3	E	M4C-unk	T104I	L55fs	E196Stop		sdn,spd1,spd3	Z8,C2,ssa3
TSPY818	SAMN14235223	SRR12857400	2016	TX	US	SC1	H	10750				A27V	spd1,spd3	Z8,C2,ssa3
TSPY831	SAMN14235225	SRR12857398	2016	TX	US	SC1	H	10750				A27V	spd1,spd3	Z8,C2,ssa3
TSPY1012	SAMN14235234	SRR12857388	2016	TX	US	SC1	H	10750				A27V	spd1,spd3	Z8,C2,ssa3
TSPY1038	SAMN14235236	SRR12857386	2016	TX	US	SC1	H	10750				A27V	spd1,spd3	Z8,C2,ssa3
ON-77	SAMN14235169	SRR12857699	2016	CA-ON	CA	SC1	H	10750				A27V	spd1,spd3	Z8,C2,ssa3
ON-79	SAMN14235171	SRR12857697	2016	CA-ON	CA	SC1	H	10750				A27V	spd1,spd3	Z8,C2,ssa3
SRR6839867	SAMN08691850	SRR6839867	2016	CA	US	SC1	H	10750					spd1,spd3	Z8,C2,ssa3
SRR6835579	SAMN08690679	SRR6835579	2016	CT	US	SC2		M4C-392	T104I	L55fs	E196Stop		sdn,spd1,spd3	Z8,C2,ssa3
SRR6835395	SAMN08690579	SRR6835395	2016	NY	US	SC2		M4C-350	T104I	L55fs	FS/Stop		spd1,spd3	Z8,C2,ssa3
TSPY1142	SAMN14235247	SRR12857374	2016	TX	US	SC3	E	M4C-350	FS/STOP	L55fs	E196Stop	A27V	spd1,spd3	Z8,C2,ssa3
TSPY1143	SAMN14235248	SRR12857373	2016	TX	US	SC3	E	M4C-350	FS/STOP	L55fs	E196Stop	A27V	spd1,spd3	Z8,C2,ssa3
SRR6835783	SAMN08691029	SRR6835783	2016	CO	US	SC3	E	M4C-350	Other	L55fs	E196Stop	A27V	spd1,spd3	Z8,C2,ssa3
SRR6835422	SAMN08691428	SRR6835422	2016	MN	US	SC3	E	M4C-350	Other	L55fs	E196Stop	A27V	spd1,spd3	Z8,C2,ssa3
SRR6840608	SAMN08692332	SRR6840608	2016	CA	US	SC3	E	M4C-350	Other	L55fs	E196Stop	A27V	spd1,spd3	Z8,C2,ssa3
SRR6848416	SAMN08693218	SRR6848416	2016	CO	US	SC3	E	M4C-350	Other	L55fs	E196Stop	A27V	spd1,spd3	Z8,C2,ssa3
SRR6834812	SAMN08690553	SRR6834812	2016	GA	US	SC3	E	M4C-350	T104I	L55fs	E196Stop	A27V	spd1,spd3	Z8,C2,ssa3
SRR6835398	SAMN08690580	SRR6835398	2016	NY	US	SC3	E	M4C-350	T104I	L55fs	E196Stop	A27V	spd1,spd3	Z8,C2,ssa3
SRR6835394	SAMN08690584	SRR6835394	2016	MN	US	SC3	E	M4C-350	T104I	L55fs	E196Stop	A27V	spd1,spd3	Z8,C2,ssa3
SRR6835178	SAMN08690591	SRR6835178	2016	MN	US	SC3	E	M4C-350	T104I	L55fs	E196Stop	A27V	spd1,spd3	Z8,C2,ssa3
SRR6835506	SAMN08690799	SRR6835506	2016	MN	US	SC3	E	M4C-350	T104I	L55fs	E196Stop	A27V	spd1,spd3	Other
SRR6835399	SAMN08690820	SRR6835399	2016	MN	US	SC3	E	M4C-350	T104I	L55fs	E196Stop	A27V	spd1,spd3	Z8,C2,ssa3
SRR6835183	SAMN08690831	SRR6835183	2016	MN	US	SC3	E	M4C-350	T104I	L55fs	E196Stop	A27V	spd1,spd3	Z8,C2,ssa3
SRR6835188	SAMN08690834	SRR6835188	2016	MN	US	SC3	E	M4C-350	T104I	L55fs	E196Stop	A27V	spd1,spd3	Z8,C2,ssa3
SRR6835352	SAMN08690963	SRR6835352	2016	CT	US	SC3	E	M4C-350	T104I	L55fs	E196Stop	A27V	spd1,spd3	Z8,C2,ssa3
SRR6835555	SAMN08691152	SRR6835555	2016	CA	US	SC3	E	M4C-350	T104I	L55fs	E196Stop	A27V	spd1,spd3	Z8,C2,ssa3
SRR6835776	SAMN08691231	SRR6835776	2016	MN	US	SC3	E	M4C-350	T104I	L55fs	E196Stop	A27V	spd1,spd3	Z8,C2,ssa3
SRR6835531	SAMN08691256	SRR6835531	2016	CT	US	SC3	E	M4C-350	T104I	L55fs	E196Stop	A27V	spd1,spd3	Z8,C2,ssa3
SRR6835338	SAMN08691405	SRR6835338	2016	MN	US	SC3	E	M4C-350	T104I	L55fs	E196Stop	A27V	spd1,spd3	Z8,C2,ssa3
SRR6835251	SAMN08691476	SRR6835251	2016	NY	US	SC3	E	M4C-350	T104I	L55fs	E196Stop	A27V	spd1,spd3	Z8,C2,ssa3
SRR6835655	SAMN08691491	SRR6835655	2016	TN	US	SC3	E	M4C-350	T104I	L55fs	E196Stop	A27V	spd1,spd3	Z8,C2,ssa3
SRR6835387	SAMN08691501	SRR6835387	2016	TN	US	SC3	E	M4C-350	T104I	L55fs	E196Stop	A27V	spd1,spd3	Z8,C2,ssa3
SRR6839815	SAMN08691551	SRR6839815	2016	CO	US	SC3	E	M4C-350	T104I	L55fs	E196Stop	A27V	sdn,spd1,spd3	Z8,C2,ssa3
SRR6840224	SAMN08691909	SRR6840224	2016	MN	US	SC3	E	M4C-350	T104I	L55fs	E196Stop	A27V	spd1,spd3	Z8,C2,ssa3
SRR6840196	SAMN08692026	SRR6840196	2016	CO	US	SC3	E	M4C-350	T104I	L55fs	E196Stop	A27V	spd1,spd3	Z8,C2,ssa3
SRR6840610	SAMN08692330	SRR6840610	2016	CA	US	SC3	E	M4C-350	T104I	L55fs	E196Stop	A27V	spd1,spd3	Z8,C2,ssa3
SS-16-0000745	SAMN14235184	SRR12857682	2016	CA-AB	CA	SC3	E	M4C-350	T104I	L55fs	E196Stop	A27V	spd1,spd3	Z8,C2,ssa3
TSPY806	SAMN14235221	SRR12857637	2016	TX	US	SC3	E	M4C-350	T104I	L55fs	E196Stop	A27V	sdn,spd1,spd3	Z8,C2,ssa3
TSPY1055	SAMN14235239	SRR12857382	2016	TX	US	SC3	E	M4C-350	T104I	L55fs	E196Stop	A27V	spd1,spd3	Z8,C2,ssa3
SRR6835389	SAMN08690587	SRR6835389	2016	MN	US	SC3	E	M4C-350	Other	L55fs	Other	A27V	spd1,spd3	Z8,C2,ssa3
SRR6835405	SAMN08690822	SRR6835405	2016	MN	US	SC3	E	M4C-350	T104I	L55fs	Other	A27V	spd1,spd3	Z8,C2,ssa3
SRR6839960	SAMN08691798	SRR6839960	2016	CA	US	SC3	E	M4C-350	T104I	L55fs	Other	A27V	spd1,spd3	Z8,C2,ssa3
TSPY1004	SAMN14235231	SRR12857391	2016	TX	US	SC3	E	M4C-350	Other	L55fs	E196Stop	Other	sdn,spd1,spd3	Z8,C2,ssa3
TSPY1145	SAMN14235250	SRR12857370	2016	TX	US	SC3	E	M4C-350	Other	L55fs	E196Stop	Other	spd1,spd3	Z8,C2,ssa3
SRR6835400	SAMN08690821	SRR6835400	2016	MN	US	SC3	E	M4C-350	T104I	L55fs	E196Stop	Other	sdn,spd1,spd3	Z8,C2,ssa3
SRR6835659	SAMN08691309	SRR6835659	2016	OR	US	SC3	E	M4C-350	T104I	L55fs	E196Stop	Other	sdn,spd1,spd3	Z8,C2,ssa3
SRR6839807	SAMN08691815	SRR6839807	2016	CA	US	SC3	E	M4C-350	T104I	L55fs	E196Stop	Other	spd1,spd3	Z8,C2,ssa3
SRR6840085	SAMN08691858	SRR6840085	2016	NY	US	SC3	E	M4C-350	T104I	L55fs	E196Stop	Other	spd1,spd3	Z8,C2,ssa3
SRR6840262	SAMN08692009	SRR6840262	2016	CO	US	SC3	E	M4C-350	T104I	L55fs	E196Stop	Other	sdn,spd1,spd3	Z8,C2,ssa3
SRR6840606	SAMN08692074	SRR6840606	2016	MD	US	SC3	E	M4C-350	T104I	L55fs	E196Stop	Other	spd1,spd3	Z8,C2,ssa3
TSPY812	SAMN14235222	SRR12857401	2016	TX	US	SC3	E	M4C-350	T104I	L55fs	E196Stop	Other	sdn,spd1,spd3	Z8,C2,ssa3
TSPY897	SAMN14235227	SRR12857396	2016	TX	US	SC3	E	M4C-350	T104I	L55fs	E196Stop	Other	sdn,spd1,spd3	Other
TSPY1046	SAMN14235237	SRR12857385	2016	TX	US	SC3	E	M4C-350	T104I	L55fs	E196Stop	Other	sdn,spd1,spd3	Z8,C2,ssa3
TSPY1102	SAMN14235242	SRR12857379	2016	TX	US	SC3	E	M4C-350	T104I	L55fs	E196Stop	Other	sdn,spd1,spd3	Z8,C2,ssa3
TSPY1144	SAMN14235249	SRR12857371	2016	TX	US	SC3	E	M4C-350	T104I	L55fs	E196Stop	Other	sdn,spd1,spd3	Z8,C2,ssa3
SRR6835182	SAMN08690828	SRR6835182	2016	MN	US	SC3	E	M4C-392	T104I	L55fs	E196Stop	Other	sdn,spd1,spd3	Z8,C2,ssa3
SRR6834882	SAMN08691268	SRR6834882	2016	TN	US	SC3	E	M4C-392	T104I	L55fs	E196Stop	Other	spd1,spd3	Z8,C2,ssa3
SRR6835652	SAMN08691492	SRR6835652	2016	TN	US	SC3	E	M4C-392	T104I	L55fs	E196Stop	Other	spd1,spd3	Z8,C2,ssa3
SRR6835185	SAMN08690833	SRR6835185	2016	MN	US	SC3	E	M4C-unk	T104I	L55fs	E196Stop	Other	sdn,spd1,spd3	Z8,C2,ssa3
SRR6835667	SAMN08690994	SRR6835667	2016	NY	US	SC3	E	M4C-350	FS/STOP	L55fs	E196Stop		spd1,spd3	Z8,C2,ssa3
SRR6835464	SAMN08691358	SRR6835464	2016	GA	US	SC3	E	M4C-350	FS/STOP	L55fs	E196Stop		sdn,spd1,spd3	Z8,C2,ssa3
SRR6835252	SAMN08691477	SRR6835252	2016	NY	US	SC3	E	M4C-350	FS/STOP	L55fs	E196Stop		sdn,spd1,spd3	Z8,C2,ssa3
TSPY1020	SAMN14235235	SRR12857387	2016	TX	US	SC3	E	M4C-357	Other	L55fs	E196Stop		sdn,spd1,spd3	Z8,C2,ssa3
ON-78	SAMN14235170	SRR12857698	2016	CA-ON	CA	SC3	E	M4C-392	Other	L55fs	E196Stop		sdn,spd1,spd3	Z8,C2,ssa3
TSPY791	SAMN14235220	SRR12857638	2016	TX	US	SC3	E	M4C-392	Other	L55fs	E196Stop		spd1,spd3	Z8,C2,ssa3
TSPY1002	SAMN14235230	SRR12857392	2016	TX	US	SC3	E	M4C-392	Other	L55fs	E196Stop		spd1,spd3	Z8,C2,ssa3
TSPY1113	SAMN14235244	SRR12857377	2016	TX	US	SC3	E	M4C-392	Other	L55fs	E196Stop		sdn,spd1,spd3	Z8,C2,ssa3
SRR6834864	SAMN08691304	SRR6834864	2016	NY	US	SC3	E	M4C-unk	Other	L55fs	E196Stop		spd1,spd3	Z8,C2,ssa3
SRR6835722	SAMN08690570	SRR6835722	2016	NM	US	SC3	E	M4C-350	T104I	L55fs	E196Stop		spd1,spd3	Z8,C2,ssa3
SRR6835575	SAMN08690683	SRR6835575	2016	NY	US	SC3	E	M4C-350	T104I	L55fs	E196Stop		spd1,spd3	Z8,C2,ssa3
SRR6834816	SAMN08690697	SRR6834816	2016	MD	US	SC3	E	M4C-350	T104I	L55fs	E196Stop		sdn,spd3	Z8,C2,ssa3
SRR6835631	SAMN08690747	SRR6835631	2016	GA	US	SC3	E	M4C-350	T104I	L55fs	E196Stop		sdn,spd1,spd3	Z8,C2,ssa3
SRR6835455	SAMN08690753	SRR6835455	2016	GA	US	SC3	E	M4C-350	T104I	L55fs	E196Stop		sdn,spd1,spd3	Z8,C2,ssa3
SRR6835093	SAMN08690759	SRR6835093	2016	GA	US	SC3	E	M4C-350	T104I	L55fs	E196Stop		sdn,spd1,spd3	Z8,C2,ssa3
SRR6835150	SAMN08690897	SRR6835150	2016	MD	US	SC3	E	M4C-350	T104I	L55fs	E196Stop		sdn,spd3	Z8,C2,ssa3
SRR6835259	SAMN08691013	SRR6835259	2016	CO	US	SC3	E	M4C-350	T104I	L55fs	E196Stop		sdn,spd1,spd3	Z8,C2,ssa3
SRR6835016	SAMN08691099	SRR6835016	2016	CA	US	SC3	E	M4C-350	T104I	L55fs	E196Stop		sdn,spd1,spd3	Z8,C2,ssa3
SRR6835571	SAMN08691297	SRR6835571	2016	TN	US	SC3	E	M4C-350	T104I	L55fs	E196Stop		sdn,spd1,spd3	Z8,C2,ssa3
SRR6835218	SAMN08691322	SRR6835218	2016	MD	US	SC3	E	M4C-350	T104I	L55fs	E196Stop		spd1,spd3	Z8,C2,ssa3
SRR6834887	SAMN08691343	SRR6834887	2016	MD	US	SC3	E	M4C-350	T104I	L55fs	E196Stop		spd3	Z8,C2,ssa3
SRR6835647	SAMN08691350	SRR6835647	2016	MD	US	SC3	E	M4C-350	T104I	L55fs	E196Stop		sdn,spd1,spd3	Z8,C2,ssa3
SRR6839676	SAMN08691593	SRR6839676	2016	MD	US	SC3	E	M4C-350	T104I	L55fs	E196Stop		sdn,spd3	Z8,C2,ssa3
SRR6840483	SAMN08691595	SRR6840483	2016	MD	US	SC3	E	M4C-350	T104I	L55fs	E196Stop		sdn,spd3	Z8,C2,ssa3
SRR6839798	SAMN08691635	SRR6839798	2016	OR	US	SC3	E	M4C-350	T104I	L55fs	E196Stop		sdn,spd1,spd3	Z8,C2,ssa3
SRR6840051	SAMN08691717	SRR6840051	2016	TN	US	SC3	E	M4C-350	T104I	L55fs	E196Stop		spd1,spd3	Z8,C2,ssa3
SRR6840419	SAMN08691780	SRR6840419	2016	GA	US	SC3	E	M4C-350	T104I	L55fs	E196Stop		sdn,spd1,spd3	Z8,C2,ssa3
SRR6840184	SAMN08691835	SRR6840184	2016	CA	US	SC3	E	M4C-350	T104I	L55fs	E196Stop		spd1,spd3	Z8,C2,ssa3
SRR6840328	SAMN08691866	SRR6840328	2016	GA	US	SC3	E	M4C-350	T104I	L55fs	E196Stop		sdn,spd1,spd3	Z8,C2,ssa3
SRR6839781	SAMN08692069	SRR6839781	2016	MD	US	SC3	E	M4C-350	T104I	L55fs	E196Stop		spd3	Z8,C2,ssa3
SRR6840573	SAMN08692070	SRR6840573	2016	MD	US	SC3	E	M4C-350	T104I	L55fs	E196Stop		spd3	Z8,C2,ssa3
SRR6839778	SAMN08692075	SRR6839778	2016	MD	US	SC3	E	M4C-350	T104I	L55fs	E196Stop		spd3	Z8,C2,ssa3
SRR6839780	SAMN08692077	SRR6839780	2016	MD	US	SC3	E	M4C-350	T104I	L55fs	E196Stop		sdn,spd3	Z8,C2,ssa3
SRR7706772	SAMN09848941	SRR7706772	2016	MD	US	SC3	E	M4C-350	T104I	L55fs	E196Stop		sdn,spd3	Z8,C2,ssa3
SRR7706917	SAMN09848979	SRR7706917	2016	MD	US	SC3	E	M4C-350	T104I	L55fs	E196Stop		spd3	Z8,C2,ssa3
ON-80	SAMN14235172	SRR12857696	2016	CA-ON	CA	SC3	E	M4C-350	T104I	L55fs	E196Stop		sdn,spd1,spd3	Z8,C2,ssa3
SS-16-0001226	SAMN14235185	SRR12857681	2016	CA-AB	CA	SC3	E	M4C-350	T104I	L55fs	E196Stop		spd1,spd3	Z8,C2,ssa3
TSPY790	SAMN14235219	SRR12857640	2016	TX	US	SC3	E	M4C-350	T104I	L55fs	E196Stop		sdn,spd1,spd3	Z8,C2,ssa3
TSPY1048	SAMN14235238	SRR12857384	2016	TX	US	SC3	E	M4C-350	T104I	L55fs	E196Stop		sdn,spd1,spd3	Z8,C2,ssa3
TSPY1084	SAMN14235240	SRR12857381	2016	TX	US	SC3	E	M4C-350	T104I	L55fs	E196Stop		spd3	Other
TSPY1100	SAMN14235241	SRR12857380	2016	TX	US	SC3	E	M4C-350	T104I	L55fs	E196Stop		spd1,spd3	Z8,C2,ssa3
TSPY1141	SAMN14235246	SRR12857375	2016	TX	US	SC3	E	M4C-350	T104I	L55fs	E196Stop		spd1,spd3	Z8,C2,ssa3
SRR6840257	SAMN08691817	SRR6840257	2016	CA	US	SC3	E	M4C-357	T104I	L55fs	E196Stop		sdn,spd1,spd3	Z8,C2,ssa3
SRR6840061	SAMN08692146	SRR6840061	2016	MN	US	SC3	E	M4C-357	T104I	L55fs	E196Stop		spd1,spd3	Z8,C2,ssa3
SRR6840279	SAMN08692208	SRR6840279	2016	TN	US	SC3	E	M4C-357	T104I	L55fs	E196Stop		sdn,spd1,spd3	Z8,C2,ssa3
SRR6839992	SAMN08692363	SRR6839992	2016	CA	US	SC3	E	M4C-357	T104I	L55fs	E196Stop		sdn,spd1,spd3	Z8,C2,ssa3
TSPY826	SAMN14235224	SRR12857399	2016	TX	US	SC3	E	M4C-357	T104I	L55fs	E196Stop		sdn,spd1,spd3	Z8,C2,ssa3
TSPY856	SAMN14235226	SRR12857397	2016	TX	US	SC3	E	M4C-357	T104I	L55fs	E196Stop		spd1,spd3	Z8,C2,ssa3
TSPY1147	SAMN14235251	SRR12857369	2016	TX	US	SC3	E	M4C-357	T104I	L55fs	E196Stop		sdn,spd1,spd3	Z8,C2,ssa3
SRR6835127	SAMN08690975	SRR6835127	2016	CT	US	SC3	E	M4C-392	T104I	L55fs	E196Stop		sdn,spd1,spd3	Z8,C2,ssa3
SRR6834898	SAMN08690978	SRR6834898	2016	CT	US	SC3	E	M4C-392	T104I	L55fs	E196Stop		sdn,spd1,spd3	Z8,C2,ssa3
SRR6835374	SAMN08691179	SRR6835374	2016	NM	US	SC3	E	M4C-392	T104I	L55fs	E196Stop		sdn,spd1,spd3	Z8,C2,ssa3
SRR6835567	SAMN08691289	SRR6835567	2016	TN	US	SC3	E	M4C-392	T104I	L55fs	E196Stop		spd1,spd3	Z8,C2,ssa3
SRR6835239	SAMN08691373	SRR6835239	2016	NM	US	SC3	E	M4C-392	T104I	L55fs	E196Stop		sdn,spd1,spd3	Z8,C2,ssa3
SRR6840514	SAMN08691724	SRR6840514	2016	TN	US	SC3	E	M4C-392	T104I	L55fs	E196Stop		spd1,spd3	Z8,C2,ssa3
SRR6840494	SAMN08692196	SRR6840494	2016	NM	US	SC3	E	M4C-392	T104I	L55fs	E196Stop		sdn,spd1,spd3	Z8,C2,ssa3
SRR6844588	SAMN08692620	SRR6844588	2016	CT	US	SC3	E	M4C-392	T104I	L55fs	E196Stop		sdn,spd1,spd3	Z8,C2,ssa3
ON-81	SAMN14235173	SRR12857694	2016	CA-ON	CA	SC3	E	M4C-392	T104I	L55fs	E196Stop		sdn,spd1,spd3	Z8,C2,ssa3
TSPY922	SAMN14235228	SRR12857395	2016	TX	US	SC3	E	M4C-392	T104I	L55fs	E196Stop		spd1,spd3	Z8,C2,ssa3
TSPY924	SAMN14235229	SRR12857393	2016	TX	US	SC3	E	M4C-392	T104I	L55fs	E196Stop		spd1,spd3	Z8,C2,ssa3
TSPY1007	SAMN14235232	SRR12857390	2016	TX	US	SC3	E	M4C-392	T104I	L55fs	E196Stop		spd1,spd3	Z8,C2,ssa3
TSPY1008	SAMN14235233	SRR12857389	2016	TX	US	SC3	E	M4C-392	T104I	L55fs	E196Stop		spd1,spd3	Z8,C2,ssa3
TSPY1109	SAMN14235243	SRR12857378	2016	TX	US	SC3	E	M4C-392	T104I	L55fs	E196Stop		spd1,spd3	Z8,C2,ssa3
TSPY1129	SAMN14235245	SRR12857376	2016	TX	US	SC3	E	M4C-392	T104I	L55fs	E196Stop		sdn,spd3	Z8,C2,ssa3
SRR6839944	SAMN08691531	SRR6839944	2016	CT	US	SC3	E	M4C-unk	T104I	L55fs	E196Stop		spd1,spd3	Z8,C2,ssa3
SRR6840551	SAMN08691878	SRR6840551	2016	TN	US	SC3	E	M4C-unk	T104I	L55fs	E196Stop		sdn,spd1,spd3	Z8,C2,ssa3
SRR6835296	SAMN08690598	SRR6835296	2016	GA	US	SC3	E	M4C-350	T104I	L55fs	Other		sdn,spd1,spd3	Z8,C2,ssa3
SRR6840128	SAMN08691771	SRR6840128	2016	GA	US	SC3	E	M4C-350	T104I	L55fs	Other		sdn,spd1,spd3	Z8,C2,ssa3
SRR6840415	SAMN08691776	SRR6840415	2016	GA	US	SC3	E	M4C-350	T104I	L55fs	Other		sdn,spd1,spd3	Z8,C2,ssa3
SRR6840302	SAMN08691863	SRR6840302	2016	GA	US	SC3	E	M4C-350	T104I	L55fs	Other		sdn,spd1,spd3	Z8,C2,ssa3
SRR6839724	SAMN08692045	SRR6839724	2016	GA	US	SC3	E	M4C-350	T104I	L55fs	Other		sdn,spd1,spd3	Z8,C2,ssa3
ON-84	SAMN14235176	SRR12857691	2017	CA-ON	CA	SC1	H	10750				A27V	spd1,spd3	Z8,C2,ssa3
SRR6844762	SAMN08692634	SRR6844762	2017	CT	US	SC2		M4C-392	T104I	L55fs	E196Stop		sdn,spd1,spd3	Z8,C2,ssa3
SRR6848639	SAMN08692953	SRR6848639	2017	CT	US	SC2		M4C-392	T104I	L55fs	E196Stop		sdn,spd1,spd3	Z8,C2,ssa3
SRR6848515	SAMN08692967	SRR6848515	2017	CT	US	SC2		M4C-392	T104I	L55fs	E196Stop		sdn,spd1,spd3	Z8,C2,ssa3
SRR6844740	SAMN08692829	SRR6844740	2017	MN	US	SC3	E	M4C-350	Other	L55fs	E196Stop	A27V	spd1,spd3	Z8,C2,ssa3
SRR6848684	SAMN08693025	SRR6848684	2017	OR	US	SC3	E	M4C-350	Other	L55fs	E196Stop	A27V	spd1,spd3	Z8,C2,ssa3
SRR7707436	SAMN09849293	SRR7707436	2017	MN	US	SC3	E	M4C-350	Other	L55fs	E196Stop	A27V	spd1,spd3	Z8,C2,ssa3
SRR7706909	SAMN09849594	SRR7706909	2017	NM	US	SC3	E	M4C-350	Other	L55fs	E196Stop	A27V	spd1,spd3	Z8,C2,ssa3
SRR7706918	SAMN09849651	SRR7706918	2017	OR	US	SC3	E	M4C-350	Other	L55fs	E196Stop	A27V	spd1,spd3	Z8,C2,ssa3
SRR6839850	SAMN08692159	SRR6839850	2017	MN	US	SC3	E	M4C-350	T104I	L55fs	E196Stop	A27V	spd1,spd3	Z8,C2,ssa3
SRR6840275	SAMN08692212	SRR6840275	2017	TN	US	SC3	E	M4C-350	T104I	L55fs	E196Stop	A27V	spd1,spd3	Z8,C2,ssa3
SRR6840035	SAMN08692223	SRR6840035	2017	TN	US	SC3	E	M4C-350	T104I	L55fs	E196Stop	A27V	spd1,spd3	Z8,C2,ssa3
SRR6840346	SAMN08692247	SRR6840346	2017	CT	US	SC3	E	M4C-350	T104I	L55fs	E196Stop	A27V	spd1,spd3	Z8,C2,ssa3
SRR6840458	SAMN08692308	SRR6840458	2017	GA	US	SC3	E	M4C-350	T104I	L55fs	E196Stop	A27V	spd1,spd3	Z8,C2,ssa3
SRR6839723	SAMN08692411	SRR6839723	2017	NY	US	SC3	E	M4C-350	T104I	L55fs	E196Stop	A27V	sdn,spd1,spd3	Z8,C2,ssa3
SRR6840633	SAMN08692490	SRR6840633	2017	MN	US	SC3	E	M4C-350	T104I	L55fs	E196Stop	A27V	spd1,spd3	Z8,C2,ssa3
SRR6840387	SAMN08692518	SRR6840387	2017	MN	US	SC3	E	M4C-350	T104I	L55fs	E196Stop	A27V	spd1,spd3	Z8,C2,ssa3
SRR6844724	SAMN08692630	SRR6844724	2017	CT	US	SC3	E	M4C-350	T104I	L55fs	E196Stop	A27V	spd1,spd3	Z8,C2,ssa3
SRR6844836	SAMN08692754	SRR6844836	2017	CO	US	SC3	E	M4C-350	T104I	L55fs	E196Stop	A27V	spd1,spd3	Z8,C2,ssa3
SRR6844703	SAMN08692820	SRR6844703	2017	MN	US	SC3	E	M4C-350	T104I	L55fs	E196Stop	A27V	spd1,spd3	Z8,C2,ssa3
SRR6848750	SAMN08692837	SRR6848750	2017	MN	US	SC3	E	M4C-350	T104I	L55fs	E196Stop	A27V	spd1,spd3	Z8,C2,ssa3
SRR6848600	SAMN08692852	SRR6848600	2017	MN	US	SC3	E	M4C-350	T104I	L55fs	E196Stop	A27V	spd1,spd3	Z8,C2,ssa3
SRR6848812	SAMN08693108	SRR6848812	2017	CA	US	SC3	E	M4C-350	T104I	L55fs	E196Stop	A27V	spd1,spd3	Z8,C2,ssa3
SRR6848560	SAMN08693233	SRR6848560	2017	CO	US	SC3	E	M4C-350	T104I	L55fs	E196Stop	A27V	spd1,spd3	Z8,C2,ssa3
SRR7707450	SAMN09849110	SRR7707450	2017	NM	US	SC3	E	M4C-350	T104I	L55fs	E196Stop	A27V	sdn,spd1,spd3	Z8,C2,ssa3
SRR7707286	SAMN09849141	SRR7707286	2017	NY	US	SC3	E	M4C-350	T104I	L55fs	E196Stop	A27V	sdn,spd1,spd3	Z8,C2,ssa3
SRR7706808	SAMN09849220	SRR7706808	2017	NM	US	SC3	E	M4C-350	T104I	L55fs	E196Stop	A27V	spd1,spd3	Z8,C2,ssa3
SRR7706814	SAMN09849223	SRR7706814	2017	NM	US	SC3	E	M4C-350	T104I	L55fs	E196Stop	A27V	spd1,spd3	Z8,C2,ssa3
SRR7706722	SAMN09849267	SRR7706722	2017	MN	US	SC3	E	M4C-350	T104I	L55fs	E196Stop	A27V	spd1,spd3	Z8,C2,ssa3
SRR7706833	SAMN09849305	SRR7706833	2017	NM	US	SC3	E	M4C-350	T104I	L55fs	E196Stop	A27V	spd1,spd3	Z8,C2,ssa3
SRR7706837	SAMN09849309	SRR7706837	2017	NM	US	SC3	E	M4C-350	T104I	L55fs	E196Stop	A27V	sdn,spd1,spd3	Z8,C2,ssa3
SRR7707640	SAMN09849317	SRR7707640	2017	NM	US	SC3	E	M4C-350	T104I	L55fs	E196Stop	A27V	sdn,spd1,spd3	Z8,C2,ssa3
SRR7707614	SAMN09849370	SRR7707614	2017	OR	US	SC3	E	M4C-350	T104I	L55fs	E196Stop	A27V	spd1,spd3	Z8,C2,ssa3
SRR7707388	SAMN09849397	SRR7707388	2017	GA	US	SC3	E	M4C-350	T104I	L55fs	E196Stop	A27V	spd1,spd3	Z8,C2,ssa3
SRR7706895	SAMN09849724	SRR7706895	2017	CO	US	SC3	E	M4C-350	T104I	L55fs	E196Stop	A27V	sdn,spd1,spd3	Z8,C2,ssa3
SRR7706698	SAMN09849727	SRR7706698	2017	CO	US	SC3	E	M4C-350	T104I	L55fs	E196Stop	A27V	sdn,spd1,spd3	Z8,C2,ssa3
ON-83	SAMN14235175	SRR12857692	2017	CA-ON	CA	SC3	E	M4C-350	T104I	L55fs	E196Stop	A27V	spd1,spd3	Z8,C2,ssa3
SS-17-0000388	SAMN14235186	SRR12857680	2017	CA-AB	CA	SC3	E	M4C-350	T104I	L55fs	E196Stop	A27V	sdn,spd3	Other
SRR6839826	SAMN08692293	SRR6839826	2017	MD	US	SC3	E	M4C-357	T104I	L55fs	E196Stop	A27V	sdn,spd1,spd3	Z8,C2,ssa3
SRR6840517	SAMN08692447	SRR6840517	2017	MN	US	SC3	E	M4C-350	T104I	L55fs	FS/Stop	A27V	sdn,spd1,spd3	Z8,C2,ssa3
SRR7707080	SAMN09849559	SRR7707080	2017	NM	US	SC3	E	M4C-350	Other	L55fs	E196Stop	Other	sdn,spd1,spd3	Z8,C2,ssa3
SRR6844741	SAMN08692587	SRR6844741	2017	TN	US	SC3	E	M4C-unk	Other	L55fs	E196Stop	Other	sdn,spd1,spd3	Z8,C2,ssa3
SRR6839934	SAMN08692059	SRR6839934	2017	GA	US	SC3	E	M4C-350	T104I	L55fs	E196Stop	Other	sdn,spd1,spd3	Z8,C2,ssa3
SRR6839832	SAMN08692267	SRR6839832	2017	MD	US	SC3	E	M4C-350	T104I	L55fs	E196Stop	Other	sdn,spd1,spd3	Z8,C2,ssa3
SRR6844701	SAMN08692596	SRR6844701	2017	TN	US	SC3	E	M4C-350	T104I	L55fs	E196Stop	Other	sdn,spd1,spd3	Z8,C2,ssa3
SRR6848658	SAMN08692898	SRR6848658	2017	OR	US	SC3	E	M4C-350	T104I	L55fs	E196Stop	Other	sdn,spd1,spd3	Z8,C2,ssa3
SRR6848504	SAMN08692974	SRR6848504	2017	TN	US	SC3	E	M4C-350	T104I	L55fs	E196Stop	Other	sdn,spd1,spd3	Z8,C2,ssa3
SRR7707197	SAMN09849354	SRR7707197	2017	TN	US	SC3	E	M4C-350	T104I	L55fs	E196Stop	Other	sdn,spd1,spd3	Z8,C2,ssa3
SRR7706968	SAMN09849781	SRR7706968	2017	CO	US	SC3	E	M4C-350	T104I	L55fs	E196Stop	Other	sdn,spd1,spd3	Z8,C2,ssa3
SS-17-0001280	SAMN14235188	SRR12857678	2017	CA-AB	CA	SC3	E	M4C-350	T104I	L55fs	E196Stop	Other	sdn,spd1,spd3	Z8,C2,ssa3
SRR6848570	SAMN08693046	SRR6848570	2017	MD	US	SC3	E	M4C-357	T104I	L55fs	E196Stop	Other	sdn,spd1,spd3	Z8,C2,ssa3
SRR6848511	SAMN08693048	SRR6848511	2017	MD	US	SC3	E	M4C-357	T104I	L55fs	E196Stop	Other	sdn,spd1,spd3	Z8,C2,ssa3
SS-17-0000908	SAMN14235187	SRR12857679	2017	CA-AB	CA	SC3	E	M4C-392	FS/STOP	L55fs	E196Stop		spd1,spd3	Z8,C2,ssa3
SRR6839653	SAMN08692319	SRR6839653	2017	NM	US	SC3	E	M4C-350	Other	L55fs	E196Stop		sdn,spd1,spd3	Z8,C2,ssa3
SRR6848489	SAMN08692877	SRR6848489	2017	NY	US	SC3	E	M4C-350	Other	L55fs	E196Stop		sdn,spd1,spd3	Z8,C2,ssa3
SRR7707519	SAMN09849203	SRR7707519	2017	GA	US	SC3	E	M4C-350	Other	L55fs	E196Stop		sdn,spd1,spd3	Z8,C2,ssa3
TSPY1166	SAMN14235253	SRR12857367	2017	TX	US	SC3	E	M4C-350	Other	L55fs	E196Stop		spd1,spd3	Z8,C2,ssa3
TSPY1228	SAMN14235259	SRR12857248	2017	TX	US	SC3	E	M4C-350	Other	L55fs	E196Stop		sdn,spd1,spd3	Z8,C2,ssa3
TSPY1271	SAMN14235261	SRR12857246	2017	TX	US	SC3	E	M4C-392	Other	L55fs	E196Stop		sdn,spd1,spd3	Z8,C2,ssa3
SRR6844827	SAMN08692656	SRR6844827	2017	NY	US	SC3	E	M4C-unk	Other	L55fs	E196Stop		spd1,spd3	Z8,C2,ssa3
SRR6840397	SAMN08692181	SRR6840397	2017	GA	US	SC3	E	M4C-350	T104I	L55fs	E196Stop		sdn,spd1,spd3	Z8,C2,ssa3
SRR6839835	SAMN08692272	SRR6839835	2017	MD	US	SC3	E	M4C-350	T104I	L55fs	E196Stop		spd3	Z8,C2,ssa3
SRR6844712	SAMN08692532	SRR6844712	2017	GA	US	SC3	E	M4C-350	T104I	L55fs	E196Stop		sdn,spd1,spd3	Z8,C2,ssa3
SRR6848756	SAMN08693134	SRR6848756	2017	CA	US	SC3	E	M4C-350	T104I	L55fs	E196Stop		spd1,spd3	Z8,C2,ssa3
SRR6848751	SAMN08693139	SRR6848751	2017	NM	US	SC3	E	M4C-350	T104I	L55fs	E196Stop		spd1,spd3	Z8,C2,ssa3
SRR6848549	SAMN08693150	SRR6848549	2017	NY	US	SC3	E	M4C-350	T104I	L55fs	E196Stop		sdn,spd1,spd3	Z8,C2,ssa3
SRR6848408	SAMN08693215	SRR6848408	2017	MN	US	SC3	E	M4C-350	T104I	L55fs	E196Stop		sdn,spd1,spd3	Z8,C2,ssa3
SRR7707602	SAMN09849044	SRR7707602	2017	CT	US	SC3	E	M4C-350	T104I	L55fs	E196Stop		spd1,spd3	Z8,C2,ssa3
SRR7707638	SAMN09849315	SRR7707638	2017	NM	US	SC3	E	M4C-350	T104I	L55fs	E196Stop		spd1,spd3	Z8,C2,ssa3
SRR7707092	SAMN09849337	SRR7707092	2017	TN	US	SC3	E	M4C-350	T104I	L55fs	E196Stop		spd1,spd3	Z8,C2,ssa3
SRR7707462	SAMN09849356	SRR7707462	2017	CT	US	SC3	E	M4C-350	T104I	L55fs	E196Stop		spd1,spd3	Z8,C2,ssa3
SRR7706927	SAMN09849482	SRR7706927	2017	MD	US	SC3	E	M4C-350	T104I	L55fs	E196Stop		sdn,spd1,spd3	Z8,C2,ssa3
SRR7707554	SAMN09849539	SRR7707554	2017	GA	US	SC3	E	M4C-350	T104I	L55fs	E196Stop		sdn,spd1,spd3	Z8,C2,ssa3
SRR7706863	SAMN09849583	SRR7706863	2017	NM	US	SC3	E	M4C-350	T104I	L55fs	E196Stop		spd1,spd3	Z8,C2,ssa3
SRR7706939	SAMN09849680	SRR7706939	2017	MD	US	SC3	E	M4C-350	T104I	L55fs	E196Stop		spd3	Z8,C2,ssa3
ON-85	SAMN14235177	SRR12857690	2017	CA-ON	CA	SC3	E	M4C-350	T104I	L55fs	E196Stop		spd1,spd3	Z8,C2,ssa3
TSPY1181	SAMN14235254	SRR12857366	2017	TX	US	SC3	E	M4C-350	T104I	L55fs	E196Stop		spd1,spd3	Z8,C2,ssa3
TSPY1217	SAMN14235258	SRR12857250	2017	TX	US	SC3	E	M4C-350	T104I	L55fs	E196Stop		spd1,spd3	Z8,C2,ssa3
TSPY1270	SAMN14235260	SRR12857247	2017	TX	US	SC3	E	M4C-350	T104I	L55fs	E196Stop		spd1,spd3	Z8,C2,ssa3
SRR6844633	SAMN08692551	SRR6844633	2017	NM	US	SC3	E	M4C-357	T104I	L55fs	E196Stop		sdn,spd1,spd3	Z8,C2,ssa3
TSPY1154	SAMN14235252	SRR12857368	2017	TX	US	SC3	E	M4C-357	T104I	L55fs	E196Stop		sdn,spd1,spd3	Z8,C2,ssa3
TSPY1210	SAMN14235257	SRR12857251	2017	TX	US	SC3	E	M4C-357	T104I	L55fs	E196Stop		sdn,spd1,spd3	Z8,C2,ssa3
SRR6844603	SAMN08692827	SRR6844603	2017	MN	US	SC3	E	M4C-392	T104I	L55fs	E196Stop		sdn,spd1,spd3	Z8,C2,ssa3
SRR7706795	SAMN09849009	SRR7706795	2017	CA	US	SC3	E	M4C-392	T104I	L55fs	E196Stop		sdn,spd1,spd3	Z8,C2,ssa3
SRR7706703	SAMN09849122	SRR7706703	2017	NM	US	SC3	E	M4C-392	T104I	L55fs	E196Stop		sdn,spd1,spd3	Z8,C2,ssa3
ON-82	SAMN14235174	SRR12857693	2017	CA-ON	CA	SC3	E	M4C-392	T104I	L55fs	E196Stop		spd1,spd3	Z8,C2,ssa3
TSPY1202	SAMN14235255	SRR12857253	2017	TX	US	SC3	E	M4C-392	T104I	L55fs	E196Stop		sdn,spd1,spd3	Z8,C2,ssa3
TSPY1204	SAMN14235256	SRR12857252	2017	TX	US	SC3	E	M4C-392	T104I	L55fs	E196Stop		sdn,spd1,spd3	Z8,C2,ssa3
TSPY1274	SAMN14235262	SRR12857245	2017	TX	US	SC3	E	M4C-392	T104I	L55fs	E196Stop		sdn,spd3	Z8,C2,ssa3
SRR6839860	SAMN08692261	SRR6839860	2017	OR	US	SC3	E	M4C-unk	T104I	L55fs	E196Stop		sdn,spd1,spd3	Z8,C2,ssa3
SRR6848621	SAMN08693148	SRR6848621	2017	NY	US	SC3	E	M4C-unk	T104I	L55fs	E196Stop		spd1,spd3	Z8,C2,ssa3
SRR7707044	SAMN09849406	SRR7707044	2017	GA	US	SC3	E	M4C-350	T104I	L55fs	Other		sdn,spd1,spd3	Z8,C2,ssa3
ON-87	SAMN14235179	SRR12857688	2018	CA-ON	CA	SC1	H	10750				A27V	sdn,spd1,spd3	Z8,C2,ssa3
ON-86	SAMN14235178	SRR12857689	2018	CA-ON	CA	SC3	E	M4C-392	T104I	L55fs	E196Stop		spd1,spd3	Z8,C2,ssa3

## Sheet: Key
Chimera (A)	10750	Similar to MGAS10750
	10750-unk	Incomplete assembly - similar to MGAS10750
	M4C-350	Similar to Duke/M4SC1 - chimera 350AA
	M4C-357	Similar to Duke/M4SC1 - chimera 357AA
	M4C-392	Similar to Duke/M4SC1 - chimera 392AA
	M4C-unk	Incomplete assembly - similar to Duke/M4SC1
RopB (B)	T104I	Threonine to isoleucine at position 104 in the RopB protein
	Other	Other (non-T104I) nonsynonymous mutation in RopB
	FS/Stop	Frame-shift or nonsense mutation resulting in a predicted truncated RopB protein
SilA (C)	L55fs	Frameshift at position 55 (leucine) resulting in a truncation of the predicted SilA protein
Ralp3 (D)	E196Stop	Nonsense mutation resulting in premature stop at position 196 of the Ralp3 protein
	FS/Stop	Frame-shift or nonsense (non-Glu196Stop) mutation resulting in a predicted truncated Ralp3 protein
	Other	Other nonsynonymous mutation in Ralp3
Mga (E)	FS/Stop	Frame-shift or nonsense mutation resulting in a predicted truncated Mga protein
	Other	Other nonsynonymous (non-A27V) mutation in Mga
	A27V	Alanine to valine amino acid change at position 27 in the Mga protein
	A27V+	A27V mutation plus an additional nonsynonymous mutation in Mga
