# Supplementary material for: Population Genomics of emm4 Group A Streptococcus Reveals Progressive Replacement with a Hypervirulent Clone in North America
Source: mSystems. 2021 Aug 10;6(4):e00495-21. doi: 10.1128/mSystems.00495-21 (PMC8409732; doi:10.1128/mSystems.00495-21)
Supplement: TABLE S4 [file msystems.00495-21-st004.xlsx]

## Sheet: Table S4
No	Position	SC3	SC1	Count (SC1, n=417)	SC1 (%)	Variant_type	Effect	Prot_change (SC3 rel. SC1)	Gene_pos	Prot_pos	Locus_tag	Product	Notes
1	38433	A	C	415	99.5204	nonsynonymous	MODERATE	Ile533Leu	1597/3726	533/1241	D1F63_00280	phosphoribosylformylglycinamidine synthase
2	74409	T	C	415	99.5204	synonymous	LOW	Ile59Ile	177/495	59/164	D1F63_00470	30S ribosomal protein S5
3	121936	C	G	414	99.2806	nonsynonymous	MODERATE	Gln319Glu	955/1620	319/539	D1F63_00795	fibronectin-binding protein SfbI
4	127383	A	G	416	99.7602	nonsynonymous	MODERATE	Ile1191Met	3573/4104	1191/1367	D1F63_00805	LPXTG cell wall anchor domain-containing protein
5	203265	C	T	417	100	synonymous	LOW	Arg428Arg	1284/1785	428/594	D1F63_01145	ABC transporter ATP-binding protein
6	206871	T	C	417	100	nonsense	HIGH				D1F63_01165	carbonic anhydrase	Stop codon in emergent (SC3) strains
7	276205	G	A	417	100	synonymous	LOW	Gly26Gly	78/1107	26/368	D1F63_01510	nucleotidyltransferase
8	398182	C	CT	388	93.0456	nonsense	HIGH				D1F63_02180	DNA-binding response regulator (SilA)	Frameshifted in emergent (SC3) strains
9	426260	C	T	417	100	nonsynonymous	MODERATE	Gly101Ser	301/666	101/221	D1F63_02355	NAD(P)H-dependent oxidoreductase
10	456765	T	C	417	100	nonsynonymous	MODERATE	Met74Thr	221/987	74/328	D1F63_02495	dehydrogenase
11	460349	T	C	409	98.0815	synonymous	LOW	Ile201Ile	603/990	201/329	D1F63_02510	glycosyltransferase
12	529581	C	T	417	100	synonymous	LOW	Ala174Ala	522/636	174/211	D1F63_02870	bifunctional 4-hydroxy-2-oxoglutarate aldolase/2-dehydro-3-deoxy-phosphogluconate aldolase
13	654897	A	C	414	99.2806	nonsense	HIGH	Stop196Glu	586/1542	196/513	D1F63_03645	transcriptional regulator, ralp3	Stop codon in emergent (SC3) strains
14	748647	C	T	417	100	synonymous	LOW	Ser82Ser	246/1083	82/360	D1F63_04080	carbamoyl-phosphate synthase small chain
15	801056	A	G	377	90.4077	nonsense	HIGH				D1F63_04325	hypothetical protein (disrupted)
16	838374	T	C	417	100	synonymous	LOW	Ala407Ala	1221/2211	407/736	D1F63_04515	single-stranded-DNA-specific exonuclease RecJ
17	969593	A	G	416	99.7602	nonsynonymous	MODERATE	Leu270Pro	809/981	270/326	D1F63_05200	ribose-phosphate diphosphokinase
18	982776	A	G	417	100	synonymous	LOW	Ala227Ala	681/939	227/312	D1F63_05270	FAD:protein FMN transferase
19	1049508	G	A	417	100	nonsynonymous	MODERATE	Thr319Ile	956/1020	319/339	D1F63_05600	lipoate--protein ligase
20	1052307	T	C	417	100	nonsynonymous	MODERATE	His72Arg	215/333	72/110	D1F63_05615	glycine cleavage system protein H
21	1054020	T	C	417	100	synonymous	LOW	Glu246Glu	738/1200	246/399	D1F63_05625	NADH-dependent flavin oxidoreductase
22	1056987	A	G	416	99.7602	nonsynonymous	MODERATE	Thr173Ala	517/546	173/181	D1F63_05640	phosphopantothenoylcysteine decarboxylase
23	1098575	T	C	417	100	nonsynonymous	MODERATE	Val223Ala	668/1236	223/411	D1F63_05850	cation diffusion facilitator family transporter
24	1110563	A	C	377	90.4077	nonsynonymous	MODERATE	Ile465Met	1395/3111	465/1036	D1F63_05900	DNA polymerase III subunit alpha
25	1117961	G	A	376	90.1679	synonymous	LOW	Leu223Leu	669/2265	223/754	D1F63_05935	glycogen/starch/alpha-glucan family phosphorylase
26	1155420	T	C	417	100	nonsynonymous	MODERATE	Asn251Ser	752/1314	251/437	D1F63_06095	GTPase ObgE
27	1194658	A	G	415	99.5204	synonymous	LOW	Phe527Phe	1581/1734	527/577	D1F63_06280	phosphoenolpyruvate--protein phosphotransferase
28	1462967	A	G	416	99.7602	nonsynonymous	MODERATE	Leu191Ser	572/978	191/325	D1F63_07635	tagatose-bisphosphate aldolase
29	1475294	C	T	415	99.5204	synonymous	LOW	Gly315Gly	945/2862	315/953	D1F63_07710	translation initiation factor IF-2
30	1560453	T	G	375	89.9281	nonsynonymous	MODERATE	Lys59Thr	176/558	59/185	D1F63_08125	elongation factor P
31	1606690	T	C	417	100	nonsynonymous	MODERATE	Ile311Val	931/1347	311/448	D1F63_08370	type I glutamate--ammonia ligase
32	1732434	T	G	417	100	nonsynonymous	MODERATE	Ile216Leu	646/3498	216/1165	D1F63_08965	peptidase C5
33	1735786	G	A	417	100	synonymous	LOW	Ala25Ala	75/1167	25/388	D1F63_08975	YSIRK-type signal peptide-containing protein
34	1757147	T	C	416	99.7602	nonsynonymous	MODERATE	Ile104Thr	311/843	104/280	D1F63_09080	Rgg/GadR/MutR family transcriptional regulator (RopB)	Threonine considered "WT" among sequenced GAS strains. Defined as T104I in SC3.
35	1769786	T	C	417	100	nonsynonymous	MODERATE	Ser741Gly	2221/2337	741/778	D1F63_09155	penicillin-binding protein
36	1789765	T	C	417	100	synonymous	LOW	Asp345Asp	1035/2031	345/676	D1F63_09240	urocanate hydratase

## Sheet: Table Key
TABLE S4. Clade-defining core chromosomal differences between emergent and historical emm4 populations
Shown are polymorphisms in SC1 strains relative to the reference genome (Duke, SC3). To be included in the table, polymorphisms must not have been present in SC3, occur in at least 90% of SC1 strains, and occur in a predicted gene/open reading frame. Single nucleotide polymorphisms (SNPs) and small insertions/deletions (indels) are shown and excluded are regions of known, small-scale recombinatio…
Key:
No - polymorphism number in order of appearance in reference genome.
Position - nucleotide position of indicated polymorphism in reference genome.
SC3 - nucleotide in SC3 strains (reference)
SC1 - nucleotide change in SC1 strains
Count - number of SC1 strains with change relative to reference/SC3 strains
SC1% - percent of SC1 strains with change (n=417)
Variant_type - predicted amino acid change (if any); synonymous (no change), nonsynonymous (amino acid change), nonsense (change to stop codon)
Effect - predicted effect on translated protein; HIGH (red) - frameshift/stop, MODERATE (orange) - nonsynonymous, LOW (blue) - synonymous
Prot_change - predicted amino acid change and position in predicted protein
Gene_pos - Nucleotide position relative to start in annotated gene
Prot_pos - Amino acid position relative to first amino acid in annotated gene
Locus_tag - annotated gene in reference genome (NCBI PGAP)
Product - predicted protein function based on annotation
Notes - additional explanation of indicated change (if necessary)
