# Supplementary material for: Population Genomics of emm4 Group A Streptococcus Reveals Progressive Replacement with a Hypervirulent Clone in North America
Source: mSystems. 2021 Aug 10;6(4):e00495-21. doi: 10.1128/mSystems.00495-21 (PMC8409732; doi:10.1128/mSystems.00495-21)
Supplement: TABLE S5 [file msystems.00495-21-st005.xlsx]

## Sheet: Table S5
No.	locus_tag	gene	product	Observed	Expected (n=10594)	Chi-square	Bonferroni	Emergent Observed	Emergent Chi-square	Emergent Bonferroni	Historical Observed	Historical Chi-square	Historical Bonferroni
98	D1F63_00740	pepA	glutamyl aminopeptidase	27	5.95494	74.3742	1.05923e-14	13	45.6688	2.29517e-08	13	30.3008	6.06371e-05
107	D1F63_00785	rofA	hypothetical protein	82	8.33023	651.511	1.71832e-140	41	413.659	9.59705e-89	37	238.053	1.71313e-50
185	D1F63_01180	fasB	sensor histidine kinase	25	7.51059	40.7264	2.86992e-07	16	54.224	2.93204e-10
187	D1F63_01190	fasA	DNA-binding response regulator	20	4.13166	60.945	9.61936e-12	13	75.4712	6.07705e-15
260	D1F63_01585	covR	DNA-binding response regulator	24	3.83057	106.2	1.09254e-21	10	45.2509	2.84103e-08	15	81.9884	2.24363e-16
261	D1F63_01590	covS	sensor histidine kinase	157	8.38041	2635.64	0	65	1103.23	1.07665e-238	104	2212.19	0
344	D1F63_02005		metal-dependent transcriptional regulator	9	3.61311	8.03146	7.53477	8	28.6896	0.000139244
377	D1F63_02170		hypothetical protein	6	1.97383	8.21249	6.81875	6	33.2992	1.29504e-05	6	23.1924	0.00240235
389	D1F63_02230		bacteriocin	5	1.27128	10.9365	1.54538	4	23.2219	0.0023658
453	D1F63_02550		hypothetical protein	15	4.98476	20.1224	0.011906
671	D1F63_03645	ralp3	transcriptional regulator	30	8.59787	53.275	4.75269e-10				22	65.959	7.54609e-13
682	D1F63_03700		hypothetical protein	10	1.2211	63.1146	3.19641e-12	4	24.463	0.00124155	7	61.7609	6.35603e-12
712	D1F63_03850		exfoliative toxin	3	0.468366	13.6841	0.35448
897	D1F63_04790		hypothetical protein	8	1.18764	39.0759	6.68136e-07	7	87.1291	1.66627e-17
916	D1F63_04885		nucleoside-diphosphate kinase	5	1.12073	13.4275	0.4064				4	19.3203	0.0181152
1003	D1F63_05320		ABC transporter ATP-binding protein	23	9.61824	18.6179	0.0261768				16	22.9569	0.00271543
1011	D1F63_05360		hypothetical protein	14	2.42547	55.2346	1.75322e-10	10	81.5657	2.77858e-16	9	45.8035	2.14271e-08
1110	D1F63_05855		hypothetical protein	16	4.31566	31.6345	3.05008e-05
1137	D1F63_05995		extracellular solute-binding protein	19	7.02549	20.4098	0.0102453
1169	D1F63_06155		PaaI family thioesterase	8	2.24147	14.7942	0.196523				7	28.1149	0.000187378
1320	D1F63_06910		LacI family transcriptional regulator	18	5.45312	28.8686	0.000126953	10	26.9682	0.000338998
1433	D1F63_07540		DNA-binding protein	24	8.36368	29.2329	0.000105194
1582	D1F63_08290		XRE family transcriptional regulator	16	2.09092	92.525	1.0896e-18				15	172.531	3.39684e-36
1660	D1F63_08715		PTS ascorbate transporter subunit IIC	21	7.69459	23.0076	0.00264474				13	19.2207	0.0190852
1681	D1F63_08820		streptokinase	22	7.37677	28.9881	0.000119356	12	26.6416	0.000401417
1682	D1F63_08825		D-aminoacyl-tRNA deacylase	8	2.47565	12.3274	0.731564	7	35.296	4.64196e-06
1708	D1F63_08965		peptidase C5	42	19.5041	25.9466	0.000575284				28	29.6577	8.44864e-05
1711	D1F63_08980	mga	M protein trans-acting positive regulator	40	8.93241	108.055	4.28404e-22	28	161.762	7.6424e-34
1729	D1F63_09070		hypothetical protein	5	0.95346	17.1738	0.0559091				4	23.9189	0.00164687
1730	D1F63_09075		hypothetical protein	5	0.736004	24.7032	0.00109605	4	45.3303	2.7282e-08
1731	D1F63_09080	ropB	Rgg/GadR/MutR family transcriptional regulator	103	4.70039	2055.75	0	61	1810.99	0	40	559.643	1.64722e-120
1766	D1F63_09260		HutD family protein	13	3.32875	28.0986	0.000188958				9	29.3242	0.000100351
Shown are only those values statistically significant following correction for multiple comparisons (Bonferroni) when all emm4 strains (black text headings), only emergent (SC3) strains (red text headings), or only historical strains (blue text headings) analyzed.
