# Supplementary material for: Population Genomics of emm4 Group A Streptococcus Reveals Progressive Replacement with a Hypervirulent Clone in North America
Source: mSystems. 2021 Aug 10;6(4):e00495-21. doi: 10.1128/mSystems.00495-21 (PMC8409732; doi:10.1128/mSystems.00495-21)
Supplement: TABLE S6 [file msystems.00495-21-st006.xlsx]

## Sheet: Table S6
Name	Locus_tag (ABC25)	Product	Log₂ fold change	Fold change (E/H)	Bonferroni
dnaN	G8B36_00010	DNA polymerase III subunit beta	-0.58606	-1.50114	0
G8B36_00245	G8B36_00245	CHAP domain-containing protein	2.26852	4.81828	0
G8B36_00250	G8B36_00250	ribose-phosphate diphosphokinase	-0.673856	-1.59533	1.61471e-12
G8B36_00270	G8B36_00270	phosphoribosylaminoimidazolesuccinocarboxamide synthase	-0.834047	-1.78268	0.00349009
G8B36_00280	G8B36_00280	amidophosphoribosyltransferase	-0.773043	-1.70887	0.00180248
purD	G8B36_00305	phosphoribosylamine--glycine ligase	-1.05357	-2.07567	8.56199e-10
purE	G8B36_00310	5-(carboxyamino)imidazole ribonucleotide mutase	-0.979305	-1.97152	4.87276e-06
purK	G8B36_00315	5-(carboxyamino)imidazole ribonucleotide synthase	-0.96127	-1.94702	2.65922e-09
G8B36_00335	G8B36_00335	helix-turn-helix transcriptional regulator	-1.14812	-2.21626	0
adhE	G8B36_00360	bifunctional acetaldehyde-CoA/alcohol dehydrogenase	0.776306	1.71274	0.000321159
G8B36_00785	G8B36_00785	LPXTG cell wall anchor domain-containing protein (pilus)	-0.890291	-1.85355	0
G8B36_00790	G8B36_00790	isopeptide-forming domain-containing fimbrial protein (pilus)	-0.937983	-1.91585	0
G8B36_00795	G8B36_00795	cell wall anchor protein (pilus)	-1.04135	-2.05816	0
G8B36_00800	G8B36_00800	class C sortase (Pilus)	-1.07651	-2.10893	0
G8B36_00805	G8B36_00805	class C sortase (Pilus)	-1.0212	-2.0296	4.66853e-10
G8B36_00810	G8B36_00810	class C sortase (Pilus)	-0.920591	-1.89289	0
G8B36_00815	G8B36_00815	hypothetical protein	-2.30186	-4.93094	0
G8B36_00840	G8B36_00840	3-oxoacid CoA-transferase subunit B	-0.641116	-1.55953	0.00784196
G8B36_00850	G8B36_00850	RidA family protein	-2.09372	-4.26846	0
G8B36_00855	G8B36_00855	PTS fructose transporter subunit IIC	-2.1566	-4.45864	0
G8B36_00890	G8B36_00890	V-type ATP synthase subunit A	-0.684104	-1.6067	1.06765e-06
G8B36_00895	G8B36_00895	V-type ATP synthase subunit B	-0.678427	-1.60039	7.74535e-07
G8B36_00915	G8B36_00915	adenylosuccinate synthase	0.691069	1.61448	0
nga	G8B36_00930	N-acetylglucosamine-1-phosphate uridyltransferase	-3.32326	-10.0093	0
ifs	G8B36_00935	NAD glycohydrolase inhibitor	-3.32379	-10.0129	0
slo	G8B36_00940	cholesterol-dependent cytolysin streptolysin O	-3.20017	-9.19067	0
G8B36_00945	G8B36_00945	hypothetical protein	-4.3116	-19.8573	0
G8B36_00950	G8B36_00950	hypothetical protein	-4.5134	-22.8386	0
G8B36_00965	G8B36_00965	PLP-dependent transferase	0.946487	1.92717	7.6295e-11
polA	G8B36_01025	DNA polymerase I	-0.676436	-1.59819	2.75407e-05
G8B36_01050	G8B36_01050	hypothetical protein	-0.749263	-1.68093	0.000894147
G8B36_01055	G8B36_01055	biotin transporter BioY	-0.664587	-1.58511	0.000436608
G8B36_01070	G8B36_01070	S-layer protein	-1.24728	-2.37394	0
G8B36_01115	G8B36_01115	MarR family transcriptional regulator	0.667878	1.58873	5.59557e-09
G8B36_01370	G8B36_01370	D-alanyl-D-alanine carboxypeptidase	-1.03958	-2.05562	0
udp	G8B36_01580	uridine phosphorylase	-0.651488	-1.57079	2.01839e-13
G8B36_01620	G8B36_01620	helix-turn-helix transcriptional regulator	-0.926988	-1.9013	6.05516e-13
mutY	G8B36_01730	A/G-specific adenine glycosylase	-0.7713	-1.70681	0
G8B36_01735	G8B36_01735	hypothetical protein	-1.03521	-2.04942	0.000164342
G8B36_01800	G8B36_01800	glycoside hydrolase family 32 protein	-0.678612	-1.6006	5.29534e-08
G8B36_01805	G8B36_01805	PTS beta-glucoside transporter subunit IIBCA	-1.41592	-2.6683	0
G8B36_01810	G8B36_01810	endo-beta-N-acetylglucosaminidase	-1.41081	-2.65887	0
G8B36_01815	G8B36_01815	ROK family protein	-1.54965	-2.92746	1.41287e-12
G8B36_01850	G8B36_01850	DUF1533 domain-containing protein	-1.40081	-2.64049	0
G8B36_01855	G8B36_01855	heme-binding protein	-1.50088	-2.83015	2.01839e-13
isdE	G8B36_01860	heme ABC transporter substrate-binding protein IsdE	-1.46257	-2.75598	5.85332e-12
G8B36_01865	G8B36_01865	iron ABC transporter permease	-1.14188	-2.20668	6.39537e-07
G8B36_01870	G8B36_01870	ABC transporter ATP-binding protein	-1.47216	-2.77438	0
G8B36_01875	G8B36_01875	ABC transporter ATP-binding protein/permease	-1.45818	-2.74761	0
G8B36_01905	G8B36_01905	ABC transporter ATP-binding protein	-1.97046	-3.91894	0
G8B36_01910	G8B36_01910	ABC transporter permease	-1.87351	-3.66423	0
G8B36_01925	G8B36_01925	universal stress protein	0.778686	1.71557	0
G8B36_01980	G8B36_01980	D-alanyl-D-alanine carboxypeptidase family protein	0.611048	1.52737	1.41287e-12
G8B36_01985	G8B36_01985	glycoside hydrolase family 73 protein	0.685239	1.60797	2.01839e-13
dnaJ	G8B36_02005	molecular chaperone DnaJ	-0.872495	-1.83083	3.39513e-08
G8B36_02190	G8B36_02190	alpha/beta hydrolase	-1.40058	-2.64009	0
G8B36_02220	G8B36_02220	PTS sugar transporter subunit IIA	-0.835049	-1.78392	0.000522428
G8B36_02230	G8B36_02230	PTS galactitol transporter subunit IIC	-0.813017	-1.75688	1.88973e-05
lacA_1	G8B36_02240	galactose-6-phosphate isomerase subunit LacA	-0.921979	-1.89471	0.000501157
lacB_1	G8B36_02245	galactose-6-phosphate isomerase subunit LacB	-0.817182	-1.76196	0.00155241
lacD_1	G8B36_02255	tagatose-bisphosphate aldolase	-0.70004	-1.62455	0.000168277
nagA	G8B36_02290	N-acetylglucosamine-6-phosphate deacetylase	-0.585174	-1.50022	2.06937e-07
G8B36_02300	G8B36_02300	isoprenylcysteine carboxyl methyltransferase family protein	-0.826624	-1.77353	0.000555903
G8B36_02320	G8B36_02320	hypothetical protein	0.807174	1.74978	0
G8B36_02440	G8B36_02440	nicotinate phosphoribosyltransferase	0.602059	1.51788	0
gpsB	G8B36_02470	cell division regulator GpsB	0.618443	1.53522	0.000175246
cas2_1	G8B36_02850	CRISPR-associated endonuclease Cas2	-1.21637	-2.32362	0.000179272
ccdA2	G8B36_02855	thiol-disulfide oxidoreductase-associated membrane protein CcdA2	3.44807	10.9137	4.92284e-10
G8B36_02860	G8B36_02860	TlpA family protein disulfide reductase	1.96102	3.89337	1.46098e-06
msrB_1	G8B36_02865	peptide-methionine (R)-S-oxide reductase MsrB	2.26786	4.81607	9.96362e-07
arcA	G8B36_02900	arginine deiminase	1.91012	3.7584	0
G8B36_02905	G8B36_02905	GNAT family N-acetyltransferase	1.39565	2.63106	1.85288e-10
arcB	G8B36_02910	ornithine carbamoyltransferase	1.56906	2.96711	0
arcD	G8B36_02915	YfcC family protein	0.975417	1.96621	6.92589e-08
G8B36_02920	G8B36_02920	Sapep family Mn(2+)-dependent dipeptidase	0.996187	1.99472	5.8671e-08
arcC	G8B36_02925	carbamate kinase	1.09326	2.13356	1.78714e-08
G8B36_03060	G8B36_03060	NUDIX hydrolase	-0.684836	-1.60752	1.97802e-10
G8B36_03075	G8B36_03075	amino acid ABC transporter permease	-0.740297	-1.67052	3.81475e-11
G8B36_03080	G8B36_03080	amino acid ABC transporter ATP-binding protein	-0.795809	-1.73605	0
ssa	G8B36_03410	exotoxin	-1.21118	-2.31528	0
G8B36_03430	G8B36_03430	dihydroorotate oxidase	-0.662658	-1.583	4.01959e-07
G8B36_03525	G8B36_03525	superoxide dismutase	0.621286	1.53825	2.42287e-09
G8B36_03540	G8B36_03540	peptidase S11	0.75265	1.68488	0.00130017
nagB	G8B36_03555	glucosamine-6-phosphate deaminase	-1.22852	-2.34326	2.64477e-06
G8B36_03560	G8B36_03560	rRNA pseudouridine synthase	-0.888497	-1.85125	2.23153e-09
G8B36_03565	G8B36_03565	competence protein CoiA	-1.02338	-2.03268	2.66786e-07
G8B36_03575	G8B36_03575	OFA family MFS transporter	-1.13811	-2.20092	0
G8B36_03655	G8B36_03655	polysaccharide deacetylase family protein	-1.29524	-2.45418	0
G8B36_03780	G8B36_03780	MFS transporter	-0.879406	-1.83962	0.000843348
G8B36_03810	G8B36_03810	SLC13 family permease	-1.03147	-2.0441	0.0002831
G8B36_03855	G8B36_03855	BglG family transcription antiterminator	-0.628566	-1.54603	0.000415828
G8B36_03870	G8B36_03870	DUF3284 domain-containing protein	-0.593573	-1.50898	0.00446605
G8B36_03930	G8B36_03930	extracellular solute-binding protein	-1.06826	-2.0969	0
G8B36_03935	G8B36_03935	alpha-glycosidase	-0.848115	-1.80015	2.22022e-12
G8B36_03965	G8B36_03965	sugar ABC transporter permease	-0.685277	-1.60801	0.000100622
G8B36_03995	G8B36_03995	DUF3862 domain-containing protein	-1.18341	-2.27113	0
glmS	G8B36_04045	glutamine--fructose-6-phosphate transaminase (isomerizing)	-0.80456	-1.74661	2.6239e-12
G8B36_04050	G8B36_04050	alkylphosphonate utilization protein	-0.759799	-1.69325	3.90961e-10
G8B36_04250	G8B36_04250	BMP family ABC transporter substrate-binding protein	-0.675842	-1.59753	4.03677e-13
G8B36_04305	G8B36_04305	glycine cleavage system protein H	0.874335	1.83316	1.21383e-06
G8B36_04500	G8B36_04500	D-lactate dehydrogenase	-0.929353	-1.90442	7.31531e-06
dprA	G8B36_04520	DNA-protecting protein DprA	-1.07846	-2.11178	9.6836e-07
guaC	G8B36_04650	GMP reductase	0.805169	1.74735	5.45969e-06
G8B36_04670	G8B36_04670	SDR family NAD(P)-dependent oxidoreductase	0.619548	1.53639	1.39064e-05
G8B36_04725	G8B36_04725	JAB domain-containing protein	-0.688312	-1.6114	1.00481e-06
aphA	G8B36_04745	acid phosphatase AphA	0.699283	1.6237	4.0526e-06
folE	G8B36_04815	GTP cyclohydrolase I FolE	0.601105	1.51688	4.97451e-09
G8B36_04820	G8B36_04820	bifunctional folylpolyglutamate synthase/dihydrofolate synthase	0.645964	1.56478	5.93607e-10
sda3	G8B36_05180	streptodornase Sda3	-2.46682	-5.52823	0
G8B36_05450	G8B36_05450	dTDP-4-dehydrorhamnose 3,5-epimerase	0.596504	1.51205	1.39547e-08
rfbA	G8B36_05455	glucose-1-phosphate thymidylyltransferase RfbA	0.622441	1.53948	2.46677e-08
G8B36_05530	G8B36_05530	glutathione S-transferase	-0.909122	-1.8779	1.92167e-05
G8B36_05535	G8B36_05535	hypothetical protein	-1.0105	-2.01462	0.000191629
G8B36_05625	G8B36_05625	orotate phosphoribosyltransferase	-0.996229	-1.99478	1.17036e-05
pyrF	G8B36_05630	orotidine-5'-phosphate decarboxylase	-1.07609	-2.10832	1.3308e-08
G8B36_05755	G8B36_05755	peptide deformylase	0.68498	1.60768	0.000104878
G8B36_05805	G8B36_05805	glycoside hydrolase family 73 protein	2.64011	6.23377	0
G8B36_05865	G8B36_05865	pyridoxamine 5'-phosphate oxidase	-1.74405	-3.34974	0
G8B36_05870	G8B36_05870	leucine-rich repeat domain-containing protein	-1.70905	-3.26945	0
G8B36_06280	G8B36_06280	LPXTG cell wall anchor domain-containing protein	-0.892496	-1.85639	1.98291e-07
G8B36_06385	G8B36_06385	chorismate mutase	-0.712391	-1.63852	8.94326e-08
G8B36_06775	G8B36_06775	(S)-acetoin forming diacetyl reductase	0.835298	1.78423	2.31287e-09
ppc	G8B36_06915	phosphoenolpyruvate carboxylase	0.9703	1.95925	0
G8B36_07030	G8B36_07030	hypothetical protein	0.722225	1.64972	3.01077e-07
G8B36_07035	G8B36_07035	permease	0.593319	1.50871	8.81003e-08
G8B36_07045	G8B36_07045	glycoside hydrolase family 1 protein	1.05476	2.07737	4.58173e-11
G8B36_07050	G8B36_07050	PTS beta-glucoside transporter subunit IIBCA	1.50186	2.83207	0
G8B36_07055	G8B36_07055	PRD domain-containing protein	1.63644	3.10897	0
G8B36_07120	G8B36_07120	hypothetical protein	-1.57392	-2.97712	2.11089e-08
G8B36_07230	G8B36_07230	Rgg/GadR/MutR family transcriptional regulator	-0.721847	-1.64929	6.3156e-06
G8B36_07280	G8B36_07280	aquaporin family protein	0.886496	1.84868	0.000746241
G8B36_07285	G8B36_07285	PTS-dependent dihydroxyacetone kinase phosphotransferase subunit DhaM	0.974678	1.9652	0.000139482
dhaL	G8B36_07290	dihydroxyacetone kinase subunit L	1.01031	2.01434	1.27214e-05
dhaK	G8B36_07295	dihydroxyacetone kinase subunit DhaK	1.00461	2.0064	4.70975e-05
G8B36_07520	G8B36_07520	GHKL domain-containing protein	-1.82447	-3.54178	0
G8B36_07550	G8B36_07550	role in replication	-0.814801	-1.75906	5.33354e-07
G8B36_07555	G8B36_07555	ComC/BlpC family peptide pheromone/bacteriocin	-0.669202	-1.59019	0.00900001
G8B36_07560	G8B36_07560	CPBP family intramembrane metalloprotease	-0.882051	-1.84299	4.89016e-06
G8B36_07565	G8B36_07565	hypothetical protein	-1.04057	-2.05704	1.74695e-06
G8B36_07570	G8B36_07570	ComC/BlpC family leader-containing pheromone/bacteriocin	-1.05962	-2.08438	1.05763e-10
G8B36_07630	G8B36_07630	oleate hydratase	0.796475	1.73685	0
G8B36_07635	G8B36_07635	LysM peptidoglycan-binding domain-containing protein	1.02076	2.02899	0
G8B36_07710	G8B36_07710	hypothetical protein	-0.626983	-1.54433	4.44045e-09
G8B36_07765	G8B36_07765	hypothetical protein	-1.67879	-3.20159	0
G8B36_07785	G8B36_07785	ADP-ribosyltransferase	-1.80356	-3.49081	0
nrdE_2	G8B36_07790	class 1b ribonucleoside-diphosphate reductase subunit alpha	-1.11708	-2.16907	4.98541e-11
nrdI_1	G8B36_07795	class Ib ribonucleoside-diphosphate reductase assembly flavoprotein NrdI	-1.02971	-2.04161	0.000233668
nrdF_2	G8B36_07800	class 1b ribonucleoside-diphosphate reductase subunit beta	-0.98296	-1.97652	6.02153e-07
G8B36_07815	G8B36_07815	DUF1275 domain-containing protein	-1.02969	-2.04159	0
scpC	G8B36_07820	CXC chemokine-degrading serine protease SpyCEP	-3.90014	-14.93	0
G8B36_08020	G8B36_08020	Bax inhibitor-1/YccA family protein	0.745753	1.67685	0
G8B36_08025	G8B36_08025	HD domain-containing protein	0.938382	1.91638	0
G8B36_08035	G8B36_08035	acylphosphatase	0.644802	1.56352	2.84732e-06
brnQ	G8B36_08140	branched-chain amino acid transport system II carrier protein	0.599318	1.515	1.23386e-05
G8B36_08285	G8B36_08285	FtsX-like permease family protein	0.665793	1.58644	0.00323285
G8B36_08290	G8B36_08290	ABC transporter ATP-binding protein	1.01859	2.02594	0.000491183
G8B36_08295	G8B36_08295	peptidase domain-containing ABC transporter	0.952106	1.9347	0.00446113
lanM	G8B36_08300	type 2 lantipeptide synthetase LanM	0.980367	1.97297	0.00681869
lacG	G8B36_08310	6-phospho-beta-galactosidase	-1.04516	-2.06359	9.23944e-05
G8B36_08315	G8B36_08315	PTS transporter subunit EIIC	-1.37272	-2.58958	1.2618e-07
G8B36_08320	G8B36_08320	PTS lactose/cellobiose transporter subunit IIA	-1.61789	-3.06926	2.76781e-09
lacD_2	G8B36_08325	tagatose-bisphosphate aldolase	-1.60768	-3.04761	0
G8B36_08330	G8B36_08330	tagatose-6-phosphate kinase	-1.56745	-2.96381	0
lacB_2	G8B36_08335	galactose-6-phosphate isomerase subunit LacB	-1.59187	-3.01441	8.07354e-13
lacA_2	G8B36_08340	galactose-6-phosphate isomerase subunit LacA	-1.5553	-2.93896	3.48071e-09
G8B36_08400	G8B36_08400	hypothetical protein	-0.744002	-1.67481	8.07354e-13
G8B36_08460	G8B36_08460	hypothetical protein	-1.29387	-2.45186	0.00328193
ska	G8B36_08545	streptokinase	0.58701	1.50213	0.00059741
G8B36_08550	G8B36_08550	D-tyrosyl-tRNA(Tyr) deacylase	-0.807857	-1.75061	0
G8B36_08555	G8B36_08555	bifunctional (p)ppGpp synthetase/guanosine-3',5'-bis(diphosphate) 3'-pyrophosphohydrolase	-0.867929	-1.82504	0
G8B36_08625	G8B36_08625	GNAT family N-acetyltransferase	-0.608053	-1.5242	0.00109216
G8B36_08630	G8B36_08630	DNA topology modulation protein	-0.634314	-1.5522	7.59e-08
smeZ	G8B36_08635	streptococcal mitogenic exotoxin SmeZ	-0.67546	-1.59711	4.42632e-10
G8B36_08640	G8B36_08640	hypothetical protein	-0.722765	-1.65034	4.57712e-06
G8B36_08650	G8B36_08650	ABC transporter permease	-0.903143	-1.87014	0
G8B36_08655	G8B36_08655	ABC transporter permease	-0.852494	-1.80562	0
G8B36_08660	G8B36_08660	ABC transporter ATP-binding protein	-0.980966	-1.97379	0
G8B36_08665	G8B36_08665	ABC transporter ATP-binding protein	-0.953712	-1.93685	4.71899e-10
scpA/B	G8B36_08690	C5a peptidase ScpA/B	-1.72293	-3.30107	3.44619e-09
mga	G8B36_08710	M protein trans-acting positive regulator	-1.14764	-2.21551	0
G8B36_08750	G8B36_08750	ABC transporter	0.657837	1.57771	1.09965e-05
G8B36_08760	G8B36_08760	LPXTG cell wall anchor domain-containing protein	-3.1165	-8.67283	0
G8B36_08765	G8B36_08765	VWA domain-containing protein	-3.42893	-10.7699	0
G8B36_08770	G8B36_08770	hypothetical protein	-2.42308	-5.36313	0
prsA_2	G8B36_08775	peptidylprolyl isomerase PrsA	1.27938	2.42734	7.33526e-08
speB	G8B36_08785	streptopain	-1.40094	-2.64074	1.89841e-06
G8B36_08900	G8B36_08900	C69 family dipeptidase	0.775167	1.71139	3.79579e-07
G8B36_08995	G8B36_08995	AAA family ATPase	-1.11822	-2.17079	1.25284e-07
G8B36_09030	G8B36_09030	helix-turn-helix transcriptional regulator	-1.25741	-2.39067	4.83837e-08
nrdG	G8B36_09045	anaerobic ribonucleoside-triphosphate reductase activating protein	-0.621171	-1.53812	3.63309e-12
G8B36_09060	G8B36_09060	hypothetical protein	-0.975515	-1.96634	0.0234114
G8B36_09355	G8B36_09355	CoA pyrophosphatase	-0.648233	-1.56725	0.00414768
G8B36_09360	G8B36_09360	PadR family transcriptional regulator	-3.49008	-11.2362	0
G8B36_09365	G8B36_09365	DUF1700 domain-containing protein	-3.27894	-9.70641	0
G8B36_09370	G8B36_09370	DUF4097 domain-containing protein	-3.31112	-9.92535	0
dnaB	G8B36_09395	replicative DNA helicase	0.650695	1.56992	0
rplI	G8B36_09400	50S ribosomal protein L9	0.823297	1.76945	0
G8B36_09405	G8B36_09405	DHH family phosphoesterase	0.779194	1.71617	0
sdaAB	G8B36_09425	L-serine ammonia-lyase, iron-sulfur-dependent, subunit beta	-1.40526	-2.64865	0
sdaAA	G8B36_09430	L-serine ammonia-lyase, iron-sulfur-dependent, subunit alpha	-1.4753	-2.78042	0
G8B36_09435	G8B36_09435	transglycosylase SLT domain-containing protein	2.36302	5.14447	0
G8B36_09485	G8B36_09485	EamA family transporter	-1.23534	-2.35436	0
G8B36_09525	G8B36_09525	IS30 family transposase	0.972874	1.96275	0
